# Supplementary material for: Regulation of pneumococcal epigenetic and colony phases by multiple two-component regulatory systems
Source: PLoS Pathog. 2020 Mar 18;16(3):e1008417. doi: 10.1371/journal.ppat.1008417 (PMC7105139; doi:10.1371/journal.ppat.1008417)
Supplement: S4 Table — (XLSX) [file ppat.1008417.s004.xlsx]

## Sheet: Sheet1
Gene tags	Read count		Log2(Fold change)	P value	Significance (P value < 0.001)	Products
	WT	∆rr11
MYY1	3810	3565	0.0275309	0.412338	FALSE	chromosomal replication initiator protein DnaA
MYY2	3063	2677	-0.0709085	0.0627396	FALSE	DNA polymerase III subunit beta
MYY3	158	182	0.327434	0.0365426	FALSE	hypothetical protein
MYY4	73	89	0.409329	0.0715406	FALSE	hypothetical protein
MYY6	43	40	0.0190831	0.951947	FALSE	hypothetical protein
MYY7	25	19	-0.272509	0.532741	FALSE	hypothetical protein
MYY8	324	375	0.334317	0.00220809	FALSE	hypothetical protein
MYY9	189	195	0.168508	0.25226	FALSE	hypothetical protein
MYY10	1404	1505	0.22364	2.89559e-05	True	DNA primase
MYY11	620	601	0.0785165	0.341463	FALSE	hypothetical protein
MYY12	73	56	-0.25905	0.309765	FALSE	hypothetical protein
MYY14	96	108	0.293345	0.146643	FALSE	hypothetical protein
MYY16	336	353	0.194627	0.0765382	FALSE	hypothetical protein
MYY19	297	301	0.14272	0.226225	FALSE	hypothetical protein
MYY20	346	381	0.262439	0.0142	FALSE	hypothetical protein
MYY21	193	245	0.467601	0.000721667	True	hypothetical protein
MYY22	488	542	0.274831	0.00224077	FALSE	hypothetical protein
MYY23	335	358	0.219218	0.0454508	FALSE	hypothetical protein
MYY24	436	432	0.110123	0.260598	FALSE	hypothetical protein
MYY25	905	878	0.0797229	0.243115	FALSE	XRE family transcriptional regulator
MYY26	1169	1046	-0.0369723	0.546562	FALSE	LIM domain protein
MYY27	1636	1557	0.052016	0.308154	FALSE	cell division protein Fic
MYY28	1194	1097	0.00118046	0.984375	FALSE	hypothetical protein
MYY30	474	396	-0.135967	0.165199	FALSE	hypothetical protein
MYY31	971	1053	0.240382	0.000177895	True	multidrug DMT transporter
MYY32	2189	2041	0.022424	0.61313	FALSE	site-specific integrase
MYY33	4291	4216	0.0979807	0.00172182	FALSE	GTP-binding protein YchF
MYY34	356	435	0.412558	5.98977e-05	True	peptidyl-tRNA hydrolase
MYY35	3605	3585	0.115394	0.000689768	True	transcription-repair coupling factor
MYY36	194	204	0.195932	0.175377	FALSE	hypothetical protein
MYY37	302	299	0.109017	0.35409	FALSE	septum formation initiation protein
MYY39	2717	2656	0.0906604	0.0211883	FALSE	serine hydrolase
MYY40	2466	2603	0.201422	6.61136e-07	True	tRNA(Ile)-lysidine synthase
MYY41	3809	3822	0.128335	0.000100944	True	hypoxanthine phosphoribosyltransferase
MYY42	31280	29397	0.0338482	0.00376526	FALSE	ATP-dependent zinc metalloprotease FtsH
MYY45	20	14	-0.391153	0.43269	FALSE	transposase
MYY46	64	28	-1.06923	0.000646645	True	hypothetical protein
MYY47	4951	4367	-0.0576576	0.0537795	FALSE	adenylosuccinate synthetase
MYY48	1566	1568	0.125261	0.0150274	FALSE	tRNA-specific adenosine deaminase
MYY49	352	253	-0.353018	0.00278594	FALSE	integrase
MYY50	655	493	-0.286487	0.00081124	True	hypothetical protein
MYY51	99	75	-0.277118	0.207167	FALSE	peptidase
MYY52	653	517	-0.213499	0.011615	FALSE	transcriptional regulator
MYY53	0	1	NA	NA	FALSE	transcriptional regulator
MYY54	6	12	1.12342	0.108567	FALSE	oxidoreductase
MYY55	521	539	0.172422	0.0516102	FALSE	hypothetical protein
MYY56	3	1	-1.46154	0.345582	FALSE	replication protein
MYY57	0	1	NA	NA	FALSE	hypothetical protein
MYY58	4	1	-1.87658	0.193142	FALSE	hypothetical protein
MYY59	2	0	NA	NA	FALSE	single-stranded DNA-binding protein
MYY60	1	7	2.93077	0.0194092	FALSE	hypothetical protein
MYY62	4	5	0.445348	0.644215	FALSE	single-stranded DNA-binding protein
MYY63	5	6	0.386454	0.657409	FALSE	DNA (cytosine-5-)-methyltransferase
MYY66	1	2	1.12342	0.512402	FALSE	hypothetical protein
MYY68	3	1	-1.46154	0.345582	FALSE	hypothetical protein
MYY69	8	5	-0.554652	0.493986	FALSE	hypothetical protein
MYY72	13	9	-0.407095	0.511486	FALSE	hypothetical protein
MYY73	6	13	1.2389	0.0710155	FALSE	chromosome partitioning protein ParB
MYY74	14	6	-1.09897	0.102801	FALSE	hypothetical protein
MYY75	1	1	0.12342	0.951742	FALSE	hypothetical protein
MYY76	2	5	1.44535	0.207553	FALSE	terminase
MYY77	6	9	0.708382	0.346388	FALSE	phage capsid protein
MYY78	4	7	0.930775	0.293769	FALSE	phage capsid protein
MYY79	0	1	NA	NA	FALSE	scaffold protein
MYY80	1	0	NA	NA	FALSE	hypothetical protein
MYY85	0	1	NA	NA	FALSE	phage capsid protein
MYY88	1	0	NA	NA	FALSE	phage Gp15 protein
MYY89	11	2	-2.33601	0.0131092	FALSE	tape measure domain-containing protein
MYY90	3	4	0.538457	0.623127	FALSE	tail protein
MYY92	57	42	-0.317153	0.276671	FALSE	hypothetical protein
MYY93	4	3	-0.291618	0.790127	FALSE	hypothetical protein
MYY94	4	2	-0.87658	0.469746	FALSE	holin
MYY95	0	5	3.44535	0.0336404	FALSE	N-acetylmuramoyl-L-alanine amidase
MYY96	23	23	0.12342	0.771632	FALSE	autolysin
MYY97	148	132	-0.0416395	0.809249	FALSE	deoxyuridine 5'-triphosphate nucleotidohydrolase
MYY98	243	226	0.0187862	0.887853	FALSE	histidine phosphatase family protein
MYY99	841	862	0.159002	0.022895	FALSE	DNA repair protein RadA
MYY100	795	862	0.240153	0.000703038	True	carbonate dehydratase
MYY101	1354	1380	0.15086	0.00623232	FALSE	protease PrsW
MYY102	4131	3894	0.0381816	0.235592	FALSE	ribose-phosphate pyrophosphokinase 1
MYY104	194	198	0.152864	0.293999	FALSE	hypothetical protein
MYY105	332	276	-0.143095	0.222149	FALSE	nuclease
MYY106	10579	9762	0.00746517	0.711896	FALSE	DNA polymerase I
MYY107	2609	2141	-0.161792	0.000114492	True	CoA-binding protein
MYY108	431	423	0.0963896	0.328721	FALSE	hypothetical protein
MYY109	4917	4691	0.0555369	0.0590291	FALSE	aminotransferase A
MYY110	2448	2384	0.0852004	0.0399928	FALSE	DNA repair protein RecO
MYY111	4060	3888	0.0609683	0.0594295	FALSE	phosphate acyltransferase
MYY112	131	143	0.249868	0.151735	FALSE	acyl carrier protein
MYY113	999	976	0.0898162	0.166343	FALSE	transposase
MYY114	804	788	0.0944199	0.191448	FALSE	bacteriocin
MYY115	996	831	-0.137877	0.0414119	FALSE	hypothetical protein
MYY116	130	93	-0.359789	0.0643161	FALSE	bacteriocin cleavage/export ABC transporter
MYY117	72	52	-0.346066	0.184375	FALSE	competence protein ComB
MYY118	62	49	-0.216067	0.431525	FALSE	phosphoribosylaminoimidazole-succinocarboxamide synthase (purC)
MYY119	2	3	0.708382	0.586686	FALSE	hypothetical protein
MYY120	929	764	-0.158686	0.0239034	FALSE	phosphoribosylformylglycinamidine synthase (purL)
MYY121	446	390	-0.0701498	0.482364	FALSE	amidophosphoribosyltransferase (purF)
MYY122	358	303	-0.117222	0.296863	FALSE	phosphoribosylformylglycinamidine cyclo-ligase (purM)
MYY123	129	140	0.241476	0.169855	FALSE	phosphoribosylglycinamide formyltransferase (purN)
MYY124	119	98	-0.156688	0.424615	FALSE	teicoplanin resistance protein (vanZ)
MYY125	782	584	-0.29778	0.000147013	True	IMP cyclohydrolase (purH)
MYY126	290	261	-0.0285833	0.816163	FALSE	phosphoribosylamine--glycine ligase (purD)
MYY128	125	100	-0.198508	0.303364	FALSE	5-(carboxyamino)imidazole ribonucleotide mutase (purE)
MYY129	313	258	-0.155372	0.199021	FALSE	5-(carboxyamino)imidazole ribonucleotide synthase (purK)
MYY130	90	76	-0.120506	0.591003	FALSE	hypothetical protein
MYY131	2579	2281	-0.0537256	0.194398	FALSE	adenylosuccinate lyase (purB)
MYY132	656	561	-0.102275	0.216725	FALSE	beta-N-acetylhexosaminidase (strH)
MYY133	5442	5246	0.0705006	0.0114706	FALSE	GntR family transcriptional regulator
MYY134	711	162	-2.01044	1.03717e-73	True	beta-galactosidase (bgaC)
MYY135	128	42	-1.48426	4.60107e-10	True	PTS mannose transporter subunit IIAB (agaB)
MYY136	259	86	-1.46712	1.51142e-18	True	PTS fructose transporter subunit IIC (agaC)
MYY137	190	61	-1.5157	1.24217e-14	True	PTS fructose transporter subunit IID (agaD)
MYY138	171	76	-1.04651	4.27569e-08	True	PTS fructose transporter subunit IIA (agaE)
MYY139	340	145	-1.10606	6.38199e-16	True	tagatose-6-phosphate ketose isomerase (agaS)
MYY140	110	62	-0.703744	0.00171284	FALSE	galactose mutarotase
MYY141	340	264	-0.241577	0.0403222	FALSE	glyoxalase
MYY142	242	258	0.215784	0.0944037	FALSE	hypothetical protein
MYY144	25	24	0.0645261	0.875563	FALSE	rhodanese
MYY146	1855	1768	0.0541189	0.258698	FALSE	phosphorylase
MYY148	5675	5828	0.1618	1.75017e-09	True	potassium transporter Trk
MYY149	3599	3413	0.0468641	0.173573	FALSE	potassium transporter Trk
MYY151	721	642	-0.0440062	0.573518	FALSE	glycosyl transferase family A
MYY152	278	294	0.204151	0.0905211	FALSE	hypothetical protein
MYY153	45763	31028	-0.437191	0	True	cell surface protein
MYY154	2636	1991	-0.281437	3.93435e-11	True	DNA-binding response regulator
MYY155	4542	3549	-0.232495	4.97367e-13	True	two-component sensor histidine kinase
MYY156	11158	11148	0.122126	2.45351e-10	True	30S ribosomal protein S4
MYY157	648	588	-0.0167579	0.838222	FALSE	hypothetical protein
MYY158	41	30	-0.327242	0.341966	FALSE	hypothetical protein
MYY159	24	14	-0.654188	0.169628	FALSE	sugar ABC transporter permease
MYY160	25	15	-0.613546	0.185527	FALSE	ABC transporter permease
MYY161	85	41	-0.928419	0.000468959	True	sugar ABC transporter substrate-binding protein
MYY162	13495	13389	0.112043	1.81149e-10	True	sulfurtransferase
MYY163	266	290	0.248046	0.042654	FALSE	hypothetical protein
MYY165	3	2	-0.461543	0.723183	FALSE	IS1380 family transposase
MYY167	37	24	-0.501071	0.179836	FALSE	hypothetical protein
MYY168	774	814	0.196115	0.00673857	FALSE	membrane protein
MYY169	459	455	0.110792	0.245471	FALSE	hypothetical protein
MYY170	210	239	0.310041	0.0228718	FALSE	membrane protein
MYY171	112	99	-0.0545785	0.783601	FALSE	PadR family transcriptional regulator
MYY172	194	223	0.324407	0.0217786	FALSE	MFS transporter
MYY173	8103	7787	0.0660313	0.00388215	FALSE	glycosyl transferase
MYY174	22755	21566	0.0459948	0.000771839	True	short-chain dehydrogenase
MYY175	1316	1238	0.0352716	0.536591	FALSE	phosphoglycolate phosphatase
MYY176	1847	1770	0.0619853	0.196144	FALSE	L-serine dehydratase, iron-sulfur-dependent subunit alpha
MYY177	980	850	-0.0818991	0.225002	FALSE	L-serine dehydratase, iron-sulfur-dependent subunit beta
MYY178	42779	39320	0.00178033	0.859218	FALSE	peptidoglycan-binding protein LysM
MYY180	1901	1192	-0.549955	1.2627e-25	True	lactococcin 972 family bacteriocin
MYY181	1375	1136	-0.152049	0.00838744	FALSE	amino acid ABC transporter permease
MYY182	378	315	-0.139615	0.203461	FALSE	amino acid ABC transporter ATP-binding protein
MYY183	24	27	0.293345	0.467997	FALSE	amino acid ABC transporter ATP-binding protein
MYY184	19	20	0.19742	0.669079	FALSE	argininosuccinate synthase
MYY186	825	615	-0.300388	8.44497e-05	True	hypothetical protein
MYY187	147	160	0.245676	0.135729	FALSE	transcriptional regulator
MYY189	12	10	-0.139615	0.820745	FALSE	hypothetical protein
MYY190	11	16	0.663988	0.235662	FALSE	hypothetical protein
MYY191	93	87	0.0272045	0.899322	FALSE	hypothetical protein
MYY192	98	112	0.316065	0.112659	FALSE	hypothetical protein
MYY193	53	45	-0.112648	0.699485	FALSE	hypothetical protein
MYY194	0	3	NA	NA	FALSE	hypothetical protein
MYY195	62	68	0.256686	0.31047	FALSE	hypothetical protein
MYY196	15	9	-0.613546	0.305123	FALSE	hypothetical protein
MYY199	121	171	0.622409	0.000251766	True	pspA
MYY201	5078	4848	0.0565491	0.0507046	FALSE	tRNA 2-thiouridine(34) synthase MnmA
MYY202	784	815	0.179366	0.0128889	FALSE	NUDIX hydrolase
MYY203	4544	4448	0.0926137	0.00231859	FALSE	tRNA uridine-5-carboxymethylaminomethyl(34) synthesis enzyme MnmG
MYY204	356	373	0.190718	0.074218	FALSE	hypothetical protein
MYY205	13617	13328	0.0924712	1.37532e-07	True	ribonuclease J
MYY206	636	619	0.0843324	0.300255	FALSE	hypothetical protein
MYY207	3	2	-0.461543	0.723183	FALSE	hypothetical protein
MYY208	7	7	0.12342	0.872787	FALSE	bacteriocin
MYY209	8	5	-0.554652	0.493986	FALSE	bacteriocin
MYY210	887	820	0.0101096	0.884885	FALSE	tRNA (adenosine(37)-N6)-threonylcarbamoyltransferase complex dimerization subunit type 1TsaB
MYY211	422	357	-0.117899	0.254698	FALSE	ribosomal-protein-alanine N-acetyltransferase RimI
MYY212	2565	2532	0.104738	0.00950813	FALSE	tRNA (adenosine(37)-N6)-threonylcarbamoyltransferase complex transferase subunit TsaD
MYY213	8	12	0.708382	0.276909	FALSE	ISL3 family transposase
MYY214	42	47	0.285691	0.350418	FALSE	ISL3 family transposase
MYY215	35	38	0.242064	0.473492	FALSE	glycosyl transferase
MYY216	15	22	0.675961	0.157735	FALSE	glycoside hydrolase
MYY217	34	36	0.205882	0.550416	FALSE	glycosyl transferase family 2
MYY218	126	110	-0.0725004	0.699689	FALSE	ABC transporter ATP-binding protein
MYY223	243	244	0.129345	0.322308	FALSE	MutR family transcriptional regulator
MYY224	116	129	0.276666	0.133489	FALSE	hypothetical protein
MYY225	100	90	-0.0285833	0.891413	FALSE	CAAX protease family protein
MYY226	149	161	0.235168	0.151246	FALSE	membrane protein
MYY227	94	72	-0.261244	0.245271	FALSE	hypothetical protein
MYY228	194	165	-0.110171	0.46992	FALSE	branched-chain amino acid permease
MYY231	3749	3691	0.100926	0.00253379	FALSE	amino acid ABC transporter substrate-binding protein
MYY232	1323	1333	0.134283	0.0164041	FALSE	O-sialoglycoprotein endopeptidase
MYY233	745	670	-0.0296596	0.699056	FALSE	peptidase M20
MYY234	868	834	0.0657721	0.346803	FALSE	methionine ABC transporter ATP-binding protein
MYY235	662	743	0.289951	0.000166237	True	methionine ABC transporter permease
MYY236	230	217	0.039481	0.772299	FALSE	membrane protein
MYY237	692	614	-0.0491136	0.538623	FALSE	membrane protein
MYY238	2061	1761	-0.10353	0.0266813	FALSE	sensor histidine kinase
MYY239	2159	1765	-0.167275	0.000289438	True	DNA-binding response regulator
MYY240	7763	6813	-0.0649043	0.00661463	FALSE	hypothetical protein
MYY241	1307	1178	-0.0264998	0.647116	FALSE	flavoprotein NrdI
MYY242	431	389	-0.0244979	0.807939	FALSE	IS1380 family transposase
MYY243	147	195	0.531078	0.000702692	True	hypothetical protein
MYY244	14	15	0.222955	0.677277	FALSE	membrane protein
MYY245	18	19	0.201422	0.671026	FALSE	DNA-binding protein
MYY247	4404	4080	0.0131745	0.673945	FALSE	DNA mismatch repair protein MutL
MYY248	1412	769	-0.753265	8.84319e-33	True	6,7-dimethyl-8-ribityllumazine synthase
MYY249	2427	1332	-0.74216	9.7584e-54	True	GTP cyclohydrolase II
MYY250	792	409	-0.82998	2.74001e-22	True	riboflavin synthase
MYY251	1806	1076	-0.6237	3.32344e-30	True	5-amino-6-(5-phosphoribosylamino)uracil reductase
MYY252	559	502	-0.0317411	0.720161	FALSE	Holliday junction branch migration protein RuvA
MYY253	479	445	0.0171995	0.856193	FALSE	DNA-3-methyladenine glycosylase I
MYY254	492	491	0.120484	0.19025	FALSE	CAAX protease family protein
MYY255	875	720	-0.157866	0.0291815	FALSE	LD-carboxypeptidase
MYY256	1973	2051	0.179356	7.97374e-05	True	hypothetical protein
MYY257	2391	2521	0.199802	1.20107e-06	True	magnesium transporter
MYY258	1338	1298	0.079632	0.156288	FALSE	site-specific integrase
MYY259	1849	1628	-0.0602248	0.218606	FALSE	ATPase AAA
MYY260	829	673	-0.177346	0.0174622	FALSE	transcriptional regulator
MYY262	3	1	-1.46154	0.345582	FALSE	hypothetical protein
MYY263	2	2	0.12342	0.931795	FALSE	hypothetical protein
MYY265	1	1	0.12342	0.951742	FALSE	hypothetical protein
MYY266	2	0	NA	NA	FALSE	hypothetical protein
MYY267	11	6	-0.751049	0.293858	FALSE	hypothetical protein
MYY268	28	23	-0.160373	0.691992	FALSE	DNA primase
MYY270	14	12	-0.0989726	0.861297	FALSE	hypothetical protein
MYY272	6372	5655	-0.0487995	0.063619	FALSE	excinuclease ABC subunit A
MYY273	3173	2920	0.00354062	0.923672	FALSE	peptidase M24 family protein
MYY274	12533	11069	-0.0557871	0.00296274	FALSE	arsenate reductase
MYY275	4623	4254	0.00341044	0.911296	FALSE	hypothetical protein
MYY276	2436	2120	-0.0770301	0.0717115	FALSE	hypothetical protein
MYY277	4392	3902	-0.0472445	0.135951	FALSE	Holliday junction resolvase RuvX
MYY278	10745	9422	-0.0661405	0.00113072	FALSE	hypothetical protein
MYY279	3231	2873	-0.046003	0.212976	FALSE	dihydrofolate synthase
MYY280	1795	1830	0.15128	0.00158586	FALSE	hypothetical protein
MYY281	1708	1489	-0.0745444	0.144316	FALSE	cardiolipin synthase
MYY282	3386	3217	0.0495537	0.16262	FALSE	hypothetical protein
MYY283	8049	5573	-0.406936	5.2223e-60	True	anaerobic ribonucleoside triphosphate reductase
MYY286	728	511	-0.387195	2.74284e-06	True	hypothetical protein
MYY287	369	368	0.119505	0.260619	FALSE	GNAT family acetyltransferase
MYY288	467	347	-0.305067	0.00268705	FALSE	anaerobic ribonucleoside-triphosphate reductase activating protein
MYY289	839	757	-0.0249577	0.729714	FALSE	phosphoribulokinase
MYY290	9916	10532	0.210369	1.69029e-25	True	30S ribosomal protein S10
MYY291	14977	15694	0.190884	3.94999e-31	True	50S ribosomal protein L3
MYY292	9660	10051	0.180664	1.36049e-18	True	50S ribosomal protein L4
MYY293	2112	2164	0.15851	0.000325125	True	50S ribosomal protein L23
MYY294	20564	20899	0.146733	3.16905e-25	True	50S ribosomal protein L2
MYY295	4906	4833	0.101792	0.00049331	True	30S ribosomal protein S19
MYY296	2772	2639	0.0524839	0.180666	FALSE	50S ribosomal protein L22
MYY297	13562	13649	0.132645	3.08029e-14	True	30S ribosomal protein S3
MYY298	6279	6483	0.169547	3.05179e-11	True	50S ribosomal protein L16
MYY299	837	904	0.234515	0.000694301	True	50S ribosomal protein L29
MYY300	2046	2045	0.122714	0.00649049	FALSE	30S ribosomal protein S17
MYY301	8071	8401	0.181233	7.06186e-16	True	50S ribosomal protein L14
MYY302	4912	4904	0.121068	3.17369e-05	True	50S ribosomal protein L24
MYY303	10152	10334	0.149055	1.33104e-13	True	50S ribosomal protein L5
MYY030	10	2	-2.19851	0.0226202	FALSE	transposase
MYY304	6585	6631	0.133463	1.02259e-07	True	30S ribosomal protein S14
MYY305	18537	19206	0.174569	5.20007e-32	True	30S ribosomal protein S8
MYY306	16372	16310	0.117946	1.33435e-13	True	50S ribosomal protein L6
MYY307	7047	7174	0.149188	6.74158e-10	True	50S ribosomal protein L18
MYY308	9168	9166	0.123105	7.30385e-09	True	30S ribosomal protein S5
MYY309	2279	2296	0.134141	0.0016523	FALSE	50S ribosomal protein L30
MYY310	8237	8167	0.111107	7.92136e-07	True	50S ribosomal protein L15
MYY311	24810	24597	0.11098	1.03518e-17	True	preprotein translocase subunit SecY
MYY312	1903	1890	0.11353	0.0153202	FALSE	adenylate kinase
MYY313	5393	6100	0.301141	4.6512e-29	True	translation initiation factor IF-1
MYY314	5975	6142	0.16319	4.6292e-10	True	30S ribosomal protein S13
MYY315	5168	5289	0.156809	2.6668e-08	True	30S ribosomal protein S11
MYY316	21817	22528	0.169686	2.28779e-35	True	DNA-directed RNA polymerase subunit alpha
MYY317	9281	9700	0.187124	3.73679e-19	True	50S ribosomal protein L17
MYY318	237	184	-0.241762	0.0866853	FALSE	hypothetical protein
MYY319	3587	3096	-0.0889525	0.0117813	FALSE	PFL family protein
MYY320	3764	3571	0.0474813	0.158494	FALSE	histidine phosphatase family protein
MYY321	33	25	-0.277118	0.466452	FALSE	iron ABC transporter permease
MYY322	15	14	0.0238841	0.964439	FALSE	ABC transporter permease
MYY323	42	33	-0.224504	0.501776	FALSE	peptide ABC transporter substrate-binding protein
MYY324	4	6	0.708382	0.441995	FALSE	iron ABC transporter substrate-binding protein
MYY325	2	3	0.708382	0.586686	FALSE	iron ABC transporter substrate-binding protein
MYY326	7	3	-1.09897	0.248669	FALSE	AraC family transcriptional regulator
MYY327	110	79	-0.354159	0.0935934	FALSE	pyruvate formate lyase-activating protein
MYY328	91	87	0.0585686	0.786464	FALSE	DeoR family transcriptional regulator
MYY329	112	122	0.246802	0.190721	FALSE	DNA-binding transcriptional regulator
MYY330	23	21	-0.00782476	0.985649	FALSE	PTS cellobiose transporter subunit IIA
MYY331	25	26	0.180003	0.655832	FALSE	PTS sugar transporter subunit IIB
MYY332	273	256	0.0306626	0.806866	FALSE	PTS cellobiose transporter subunit IIC
MYY333	845	777	0.00238303	0.973463	FALSE	glycyl radical enzyme
MYY334	198	165	-0.139615	0.357356	FALSE	fructose-bisphosphate aldolase
MYY335	601	470	-0.231284	0.00893139	FALSE	glycerol dehydrogenase
MYY336	9515	9149	0.0668302	0.0015364	FALSE	leucine--tRNA ligase
MYY337	271	258	0.052498	0.675502	FALSE	hypothetical protein
MYY338	237	225	0.0484577	0.718034	FALSE	N-acetyltransferase
MYY339	153	144	0.0359569	0.829913	FALSE	N-acetyltransferase
MYY340	1938	1735	-0.0362131	0.446954	FALSE	Holliday junction branch migration DNA helicase RuvB
MYY341	821	697	-0.112804	0.128151	FALSE	prolyl-tRNA synthetase
MYY342	3142	3068	0.0890351	0.0149628	FALSE	isoprenyl transferase
MYY343	2381	2217	0.0204609	0.630517	FALSE	phosphatidate cytidylyltransferase
MYY344	6611	6083	0.00333426	0.896358	FALSE	metalloprotease RseP
MYY345	15002	14289	0.0531699	0.00158651	FALSE	proline--tRNA ligase
MYY346	729	609	-0.136057	0.0850299	FALSE	6-phospho-beta-glucosidase
MYY347	13377	12511	0.0268623	0.133689	FALSE	glutamine--fructose-6-phosphate aminotransferase
MYY348	5394	4850	-0.029951	0.293363	FALSE	N5,N10-methylene tetrahydromethanopterin reductase
MYY349	1613	1316	-0.170167	0.00144579	FALSE	pullulanase
MYY350	6999	7677	0.256814	3.92886e-27	True	30S ribosomal protein S12
MYY351	10530	10741	0.152043	1.41531e-14	True	30S ribosomal protein S7
MYY352	43831	44207	0.135743	1.28395e-44	True	elongation factor G fusA
MYY353	7243	6666	0.00365371	0.881217	FALSE	DNA polymerase III subunit alpha polC
MYY354	408	377	0.00941514	0.927149	FALSE	addiction module antitoxin RelB
MYY355	203	181	-0.0420703	0.775171	FALSE	multidrug DMT transporter
MYY356	35	15	-1.09897	0.00989417	FALSE	hypothetical protein
MYY357	7325	6372	-0.0776627	0.00163612	FALSE	aminopeptidase
MYY358	1897	1794	0.04288	0.366403	FALSE	membrane protein
MYY359	931	880	0.0421421	0.534107	FALSE	16S rRNA pseudouridine(516) synthase
MYY360	15456	13671	-0.0536285	0.0015028	FALSE	aminopeptidase C
MYY361	2796	2935	0.193416	3.82772e-07	True	PTS mannose transporter subunit IID
MYY362	1686	1922	0.312424	7.98913e-11	True	PTS mannose/fructose/sorbose transporter subunit IIC
MYY363	1886	2097	0.276417	1.49017e-09	True	PTS mannose transporter subunit EIIAB
MYY364	3204	2675	-0.136915	0.000279687	True	zinc-dependent alcohol dehydrogenase
MYY365	1575	1696	0.230204	5.01655e-06	True	haloacid dehalogenase
MYY366	1398	1604	0.32173	1.02408e-09	True	NCS2 family permease
MYY367	118	125	0.206561	0.264317	FALSE	CAAX protease family protein
MYY368	4061	3557	-0.0677543	0.0404792	FALSE	dihydropteroate synthase
MYY369	6626	6079	-0.000884413	0.972426	FALSE	dihydrofolate synthase
MYY370	2735	2572	0.0347696	0.379821	FALSE	GTP cyclohydrolase I FolE
MYY371	3773	3277	-0.0799167	0.020105	FALSE	2-amino-4-hydroxy-6-hydroxymethyldihydropteridine pyrophosphokinase
MYY372	856	756	-0.0558048	0.437649	FALSE	hypothetical protein
MYY373	7145	7487	0.190874	1.15572e-15	True	50S ribosomal protein L13
MYY374	6190	6322	0.153861	2.3696e-09	True	30S ribosomal protein S9
MYY375	239	197	-0.155395	0.261668	FALSE	site-specific integrase
MYY376	0	4	NA	NA	FALSE	Fis family transcriptional regulator
MYY377	75	60	-0.198508	0.425307	FALSE	hypothetical protein
MYY379	121	126	0.181836	0.321786	FALSE	serine/threonine protein phosphatase
MYY380	307	267	-0.0779791	0.517627	FALSE	otitis media-associated H10
MYY381	278	263	0.0433977	0.726389	FALSE	hypothetical protein
MYY383	515	520	0.137359	0.125455	FALSE	hypothetical protein
MYY384	230	234	0.148294	0.26804	FALSE	hypothetical protein
MYY386	1	1	0.12342	0.951742	FALSE	monooxygenase
MYY387	36	17	-0.959042	0.0193339	FALSE	6-phospho-beta-glucosidase
MYY389	4	4	0.12342	0.90366	FALSE	PTS cellbiose transporter subunit IIC
MYY390	44	48	0.248951	0.407922	FALSE	PTS sugar transporter subunit IIBC
MYY391	3	2	-0.461543	0.723183	FALSE	PTS cellobiose transporter subunit IIA
MYY392	15	11	-0.324039	0.569031	FALSE	hypothetical protein
MYY393	67	65	0.0796984	0.750884	FALSE	PTS cellobiose transporter subunit IIC
MYY394	815	686	-0.125172	0.0932571	FALSE	hypothetical protein
MYY395	2441	2294	0.0338129	0.419839	FALSE	alpha-xylosidase
MYY396	211	229	0.241524	0.0791005	FALSE	glutathione peroxidase
MYY397	236	197	-0.137171	0.3233	FALSE	hyaluronate lyase
MYY398	17	14	-0.156688	0.76282	FALSE	transposase
MYY399	160	129	-0.187281	0.271009	FALSE	2-keto-3-deoxy-6-phosphogluconate aldolase
MYY400	264	177	-0.453369	0.00108079	FALSE	2-keto-3-deoxygluconate kinase
MYY401	173	109	-0.543024	0.00180646	FALSE	hypothetical protein
MYY402	259	178	-0.417655	0.00269106	FALSE	gluconate 5-dehydrogenase
MYY403	80	52	-0.498069	0.0498284	FALSE	PTS N-acetylgalactosamine transporter subunit IIA
MYY404	203	81	-1.20207	2.476e-11	True	glucuronyl hydrolase
MYY405	80	34	-1.11105	8.33847e-05	True	PTS N-acetylgalactosamine transporter subunit IIB
MYY406	150	72	-0.935474	2.9213e-06	True	PTS N-acetylgalactosamine transporter subunit IIC
MYY407	172	101	-0.644634	0.000284504	True	PTS N-acetylglucosamine transporter subunit IIBC
MYY408	19	13	-0.424068	0.409732	FALSE	preprotein translocase subunit YajC
MYY409	41	43	0.192133	0.541541	FALSE	oligohyaluronate lyase
MYY410	3046	2668	-0.0677375	0.0760895	FALSE	transcriptional regulator
MYY412	836	638	-0.266527	0.000412292	True	hypothetical protein
MYY415	339	233	-0.417536	0.00059821	True	membrane protein
MYY416	26	38	0.670908	0.0651206	FALSE	transcriptional regulator
MYY417	3512	3155	-0.0312331	0.37678	FALSE	ribosomal RNA small subunit methyltransferase H
MYY418	337	355	0.19849	0.0702661	FALSE	cell division protein FtsL
MYY419	11224	10008	-0.0420134	0.033781	FALSE	penicillin-binding protein 2X
MYY420	5312	4746	-0.0391233	0.173856	FALSE	phospho-N-acetylmuramoyl-pentapeptide-transferase
MYY421	12100	7307	-0.604236	8.54097e-182	True	ATP-dependent Clp protease ATP-binding subunit
MYY422	1564	1474	0.0379158	0.468732	FALSE	S-ribosylhomocysteine lyase
MYY423	4092	3870	0.0429472	0.183882	FALSE	hypothetical protein
MYY424	8425	8027	0.053604	0.0170715	FALSE	glucan 1,6-alpha-glucosidase
MYY426	15240	14718	0.0731385	1.11199e-05	True	LytR family transcriptional regulator
MYY427	5896	5763	0.0905033	0.000699433	True	tyrosine-protein phosphatase CpsB
MYY428	5689	5294	0.0196029	0.476219	FALSE	capsular polysaccharide biosynthesis protein CpsC
MYY429	5902	5595	0.046354	0.0847399	FALSE	tyrosine protein kinase
MYY431	6479	6178	0.0547885	0.0325183	FALSE	UDP-N-acetyl-D-mannosamine transferase
MYY432	8222	8181	0.116208	2.41974e-07	True	LPS cholinephosphotransferase
MYY433	8269	8191	0.109746	1.03345e-06	True	glycosyl transferase
MYY434	13527	13153	0.0829697	2.55456e-06	True	polysaccharide polymerase
MYY435	13674	13361	0.0900124	2.79188e-07	True	hypothetical protein
MYY436	12060	11725	0.0827778	9.40496e-06	True	UDP-N-acetylglucosamine 2-epimerase (non-hydrolyzing)
MYY437	10646	10058	0.0414518	0.0385147	FALSE	glucose-1-phosphate thymidylyltransferase
MYY438	6016	5812	0.0736499	0.00546304	FALSE	dTDP-4-dehydrorhamnose 3,5-epimerase
MYY439	14591	13789	0.0418588	0.0143933	FALSE	dTDP-glucose 4,6-dehydratase
MYY440	5968	5404	-0.0198001	0.464173	FALSE	NAD(P)-dependent oxidoreductase
MYY444	1705	1548	-0.0159465	0.7526	FALSE	peptide ABC transporter ATP-binding protein
MYY445	1074	910	-0.115636	0.0745896	FALSE	endo-alpha-N-acetylgalactosaminidase
MYY446	12482	11706	0.0308188	0.0962971	FALSE	penicillin-binding protein 1A
MYY447	2526	2491	0.10329	0.0111742	FALSE	Holliday junction resolvase RecU
MYY448	71	75	0.202491	0.396327	FALSE	hypothetical protein
MYY449	2224	2002	-0.028295	0.523836	FALSE	cell cycle protein GpsB
MYY450	4984	4737	0.0500894	0.0867605	FALSE	RNA methyltransferase
MYY451	6370	6037	0.0459582	0.0758129	FALSE	hypothetical protein
MYY452	24862	23125	0.0189308	0.149829	FALSE	phosphogluconate dehydrogenase (NADP(+)-dependent, decarboxylating)
MYY453	11958	10841	-0.0180585	0.344292	FALSE	DNA-binding response regulator
MYY454	1410	1300	0.00623623	0.910403	FALSE	choline-binding protein J
MYY455	2071	1862	-0.0300547	0.513644	FALSE	choline-binding protein J
MYY456	753	621	-0.154637	0.0473703	FALSE	MFS permease
MYY460	861	770	-0.037735	0.597482	FALSE	mevalonate kinase
MYY461	1354	1258	0.017324	0.758904	FALSE	diphosphomevalonate decarboxylase
MYY462	1679	1525	-0.0153732	0.762969	FALSE	phosphomevalonate kinase
MYY463	2072	1920	0.0135021	0.767434	FALSE	type 2 isopentenyl-diphosphate Delta-isomerase
MYY464	1366	1428	0.187458	0.000591182	True	transporter
MYY465	2445	2150	-0.062078	0.144889	FALSE	two-component sensor histidine kinase
MYY466	1387	1255	-0.0208607	0.710199	FALSE	DNA-binding response regulator
MYY467	40	40	0.12342	0.701899	FALSE	DNA alkylation repair protein
MYY469	545	486	-0.0418801	0.641287	FALSE	hypothetical protein
MYY470	2727	2654	0.0842734	0.0320473	FALSE	serine protease
MYY471	14	18	0.48599	0.342375	FALSE	isopentenyl pyrophosphate isomerase
MYY472	17952	17456	0.0829982	5.87764e-08	True	trigger factor tig
MYY473	2456	2268	0.00852985	0.838951	FALSE	exodeoxyribonuclease V subunit alpha
MYY474	1847	1744	0.0406359	0.398516	FALSE	signal peptidase I
MYY475	2290	1971	-0.0930001	0.0355267	FALSE	ribonuclease HIII
MYY476	759	695	-0.00366714	0.961347	FALSE	hypothetical protein
MYY477	2719	2371	-0.0741607	0.0668386	FALSE	colicin V production protein
MYY478	6019	5575	0.0128678	0.630904	FALSE	endonuclease MutS2
MYY479	1273	1431	0.292211	1.40463e-07	True	sodium:alanine symporter family protein
MYY480	539	492	-0.00820719	0.927231	FALSE	alkylhydroperoxidase
MYY481	1025	941	6.249e-05	0.999234	FALSE	C4-dicarboxylate ABC transporter
MYY482	2157	2058	0.0556366	0.210401	FALSE	serine--tRNA ligase
MYY483	814	760	0.0243904	0.737294	FALSE	PTS mannose transporter accessory protein ManO
MYY484	2114	1987	0.0340363	0.449832	FALSE	aspartate kinase
MYY485	6465	6514	0.134313	1.10666e-07	True	enoyl-CoA hydratase
MYY486	6371	6578	0.169549	2.19098e-11	True	MarR family transcriptional regulator
MYY487	14474	14535	0.129487	1.92306e-14	True	3-oxoacyl-ACP synthase III
MYY488	5806	5685	0.0930355	0.00054129	True	acyl carrier protein
MYY489	4121	4142	0.130753	3.74874e-05	True	2-nitropropane dioxygenase
MYY490	4609	4712	0.155306	1.98583e-07	True	malonyl CoA-acyl carrier protein transacylase
MYY491	4473	4365	0.0881587	0.00404594	FALSE	beta-ketoacyl-ACP reductase
MYY492	10941	10768	0.100425	2.82463e-07	True	beta-ketoacyl-[acyl-carrier-protein] synthase II
MYY493	3109	2975	0.0598588	0.10543	FALSE	acetyl-CoA carboxylase biotin carboxyl carrier protein subunit
MYY494	1929	1945	0.135337	0.0034874	FALSE	beta-hydroxyacyl-ACP dehydratase
MYY495	13836	13819	0.121646	2.1893e-12	True	acetyl-CoA carboxylase biotin carboxylase subunit
MYY496	7584	7788	0.161714	3.50456e-12	True	acetyl-CoA carboxylase carboxyl transferase subunit beta
MYY497	7428	7242	0.0868341	0.000263614	True	acetyl-CoA carboxylase carboxyl transferase subunit alpha
MYY498	264	240	-0.0140838	0.912751	FALSE	hypothetical protein
MYY500	3074	2831	0.00461436	0.902168	FALSE	N utilization substance protein B
MYY501	1580	1493	0.0417094	0.422766	FALSE	hypothetical protein
MYY502	4235	3952	0.0236407	0.45827	FALSE	elongation factor P
MYY504	41	22	-0.774701	0.0373578	FALSE	butanediol dehydrogenase
MYY505	6072	6032	0.113884	1.38397e-05	True	aspartyl/glutamyl-tRNA(Asn/Gln) amidotransferase subunit B
MYY506	4182	3966	0.0469114	0.141981	FALSE	glutamyl-tRNA(Gln) amidotransferase subunit A
MYY507	456	524	0.323953	0.000444383	True	glutamyl-tRNA amidotransferase subunit C
MYY508	6680	6021	-0.0264252	0.301876	FALSE	peptide chain release factor 3
MYY511	2252	2333	0.174399	4.22187e-05	True	50S ribosomal protein L28
MYY512	2506	2382	0.0502068	0.223556	FALSE	hypothetical protein
MYY513	19488	18054	0.0131522	0.376384	FALSE	dihydroxyacetone kinase
MYY514	1374	1369	0.11816	0.0318749	FALSE	acetolactate synthase
MYY515	405	396	0.0909983	0.371866	FALSE	acetolactate synthase small subunit
MYY516	1418	1353	0.0557241	0.309129	FALSE	ketol-acid reductoisomerase
MYY517	375	395	0.198382	0.0563328	FALSE	hypothetical protein
MYY518	469	469	0.12342	0.189966	FALSE	hypothetical protein
MYY519	398	413	0.176793	0.0808792	FALSE	threonine dehydratase
MYY521	1440	1367	0.0483642	0.37432	FALSE	hypothetical protein
MYY522	829	848	0.156112	0.026642	FALSE	peptide ABC transporter ATP-binding protein
MYY523	1154	1151	0.119664	0.0463488	FALSE	glutamine ABC transporter substrate-binding protein
MYY524	2005	1745	-0.0769554	0.102624	FALSE	hypothetical protein
MYY525	126	124	0.100336	0.582271	FALSE	hypothetical protein
MYY526	3189	2926	-0.000754556	0.983681	FALSE	IS110 family transposase
MYY527	4992	4605	0.00700299	0.811985	FALSE	undecaprenyl-diphosphatase
MYY528	601	508	-0.119117	0.169738	FALSE	DNA polymerase IV
MYY529	25135	18477	-0.320547	3.38164e-118	True	formate acetyltransferase
MYY530	80	84	0.193809	0.389538	FALSE	ISL3 family transposase
MYY531	3672	3726	0.144481	1.63206e-05	True	transcriptional regulator
MYY532	12459	12906	0.174273	5.82437e-22	True	cell wall surface anchor protein
MYY533	30595	31683	0.173833	2.27973e-51	True	cell wall surface anchor protein
MYY535	19245	19285	0.126415	6.87717e-18	True	cell wall surface anchor protein
MYY536	488	566	0.337341	0.000149247	True	class C sortase
MYY537	612	620	0.142156	0.0836047	FALSE	class C sortase
MYY538	854	847	0.111546	0.110658	FALSE	sortase
MYY539	23	24	0.18482	0.660457	FALSE	ISL3 family transposase
MYY540	7	4	-0.683935	0.440434	FALSE	ISL3 family transposase
MYY543	183	212	0.33564	0.0208956	FALSE	MarR family transcriptional regulator
MYY544	47	46	0.0923929	0.757373	FALSE	PTS cellobiose transporter subunit IIC
MYY545	114	89	-0.233737	0.250018	FALSE	DUF4838 domain-containing protein
MYY546	13	7	-0.769665	0.243752	FALSE	PTS lactose transporter subunit IIA
MYY547	90	69	-0.259909	0.257898	FALSE	6-phospho-beta-galactosidase
MYY548	104	137	0.521012	0.00525042	FALSE	PTS lactose transporter subunit IIBC
MYY549	1480	1389	0.0318692	0.553989	FALSE	Trk system potassium transporter TrkH
MYY550	1409	1369	0.0818706	0.13458	FALSE	Trk system potassium transport protein TrkA
MYY551	498	420	-0.122337	0.199519	FALSE	DNA-directed RNA polymerase subunit delta
MYY552	284	236	-0.143684	0.256935	FALSE	DUF3816 family protein
MYY553	38	25	-0.480652	0.190706	FALSE	hypothetical protein
MYY554	1731	1555	-0.0312714	0.53448	FALSE	heme ABC transporter ATP-binding protein
MYY555	846	862	0.15045	0.0310833	FALSE	cobalt ABC transporter permease
MYY556	479	479	0.12342	0.185311	FALSE	5-carboxymethylaminomethyluridine(34)-2'-O)-methyltransferase TrmL
MYY557	8001	6351	-0.209777	3.63258e-18	True	membrane protein
MYY558	1288	1137	-0.0564806	0.335278	FALSE	phosphatase PAP2 family protein
MYY559	661	651	0.101427	0.202704	FALSE	hypothetical protein
MYY560	921	913	0.110833	0.0997917	FALSE	N-acetyltransferase
MYY561	6149	5785	0.0353849	0.180041	FALSE	DNA-directed RNA polymerase subunit delta
MYY562	2675	2136	-0.201207	1.40247e-06	True	CTP synthetase
MYY563	1447	1538	0.21141	6.21628e-05	True	sodium-dependent phosphate transporter
MYY564	1086	871	-0.19486	0.00288183	FALSE	endo-beta-N-acetylglucosaminidase
MYY565	23712	21888	0.00794255	0.555927	FALSE	phosphoglycerate kinase
MYY566	551	558	0.141633	0.101954	FALSE	membrane protein
MYY567	1019	926	-0.0146502	0.822824	FALSE	MerR family transcriptional regulator
MYY568	6504	5241	-0.188065	1.79394e-12	True	type I glutamate--ammonia ligase
MYY570	980	871	-0.0466893	0.48647	FALSE	type I restriction endonuclease subunit S
MYY571	1108	969	-0.0699695	0.269372	FALSE	type I restriction endonuclease subunit M
MYY572	1864	1500	-0.19002	0.000138603	True	type I restriction endonuclease subunit R
MYY574	26	20	-0.255092	0.550294	FALSE	phosphoglycerate kinase
MYY575	10209	7141	-0.392224	9.46299e-71	True	HrcA family transcriptional regulator
MYY576	6581	4887	-0.305938	1.27707e-29	True	nucleotide exchange factor GrpE
MYY577	30961	25651	-0.148017	2.70058e-34	True	molecular chaperone DnaK
MYY578	3213	2752	-0.100021	0.00747062	FALSE	hypothetical protein
MYY579	5578	5447	0.0891337	0.00116885	FALSE	molecular chaperone DnaJ
MYY580	281	309	0.260456	0.0283504	FALSE	hypothetical protein
MYY581	293	289	0.103589	0.386212	FALSE	hypothetical protein
MYY582	591	506	-0.100601	0.248654	FALSE	histidine triad protein
MYY583	1443	1350	0.0273079	0.616852	FALSE	multidrug ABC transporter ATP-binding protein
MYY584	2641	2507	0.0482975	0.229527	FALSE	multidrug ABC transporter permease
MYY585	221	167	-0.280778	0.0563468	FALSE	hypothetical protein
MYY587	845	737	-0.073867	0.308879	FALSE	DNA-binding response regulator
MYY588	1648	1481	-0.0307248	0.551465	FALSE	sensor kinase
MYY589	12	11	-0.00211111	0.9972	FALSE	IS1380 family transposase
MYY590	1354	889	-0.483553	4.0126e-15	True	bacteriocin ABC transporter ATP-binding protein
MYY593	498	318	-0.523699	3.00819e-07	True	bacteriocin
MYY594	89	63	-0.375034	0.111532	FALSE	bacteriocin
MYY595	297	222	-0.296483	0.0198232	FALSE	protease
MYY598	1	9	3.29334	0.00515646	FALSE	hypothetical protein
MYY600	10	5	-0.87658	0.253042	FALSE	transposase
MYY601	295	153	-0.823764	3.91557e-09	True	bacteriocin
MYY604	427	242	-0.695809	9.50793e-10	True	ABC transporter ATP-binding protein
MYY605	2241	2223	0.111785	0.00959514	FALSE	aminoglycoside phosphotransferase
MYY606	2794	2646	0.0449008	0.250839	FALSE	tRNA (guanosine(46)-N7)-methyltransferase TrmB
MYY607	1196	1200	0.128237	0.0295059	FALSE	ribosome maturation factor RimP
MYY608	3504	3532	0.134902	8.68751e-05	True	transcription termination/antitermination protein NusA
MYY609	283	255	-0.026885	0.828927	FALSE	hypothetical protein
MYY610	341	299	-0.0662065	0.561826	FALSE	hypothetical protein
MYY611	15080	14950	0.110929	2.50442e-11	True	translation initiation factor IF-2
MYY612	1311	1330	0.144178	0.0101899	FALSE	ribosome-binding factor A
MYY613	5	14	1.60885	0.0224947	FALSE	hypothetical protein
MYY614	2	0	NA	NA	FALSE	hypothetical protein
MYY616	27	23	-0.107906	0.791675	FALSE	hypothetical protein
MYY617	39	39	0.12342	0.705472	FALSE	hypothetical protein
MYY618	1784	1686	0.0419087	0.392039	FALSE	hemerythrin
MYY619	136	143	0.195828	0.2568	FALSE	aldose 1-epimerase
MYY620	1167	1264	0.238612	4.54256e-05	True	helicase
MYY621	361	394	0.249617	0.0174497	FALSE	flavin reductase
MYY622	229	281	0.418642	0.00107695	FALSE	N-acetyltransferase
MYY623	250	250	0.12342	0.338611	FALSE	hypothetical protein
MYY624	3984	4234	0.211223	3.13975e-11	True	valine--tRNA ligase
MYY625	36	55	0.734854	0.0162306	FALSE	DNA cytosine methyltransferase
MYY626	1407	1426	0.142771	0.00841048	FALSE	hypothetical protein
MYY627	1109	1044	0.0362821	0.559461	FALSE	cell division protein Fic
MYY628	50	45	-0.0285833	0.923098	FALSE	transposase
MYY630	57	58	0.148511	0.580813	FALSE	transcription antiterminator BglG
MYY631	159	135	-0.112648	0.503748	FALSE	PTS beta-glucoside transporter subunit EIIBCA
MYY632	228	198	-0.0801136	0.566896	FALSE	6-phospho-beta-glucosidase
MYY633	838	992	0.36681	5.58818e-08	True	phenylalanine--tRNA ligase subunit alpha
MYY634	336	303	-0.0257237	0.821731	FALSE	N-acetyltransferase
MYY635	3280	3459	0.200079	1.23011e-08	True	phenylalanine--tRNA ligase subunit beta
MYY636	406	392	0.0727937	0.475866	FALSE	endonuclease
MYY637	8	4	-0.87658	0.306628	FALSE	transposase
MYY638	0	9	4.29334	0.0021676	FALSE	transcriptional regulator
MYY639	178	166	0.0227258	0.883838	FALSE	5-methyltetrahydropteroyltriglutamate- homocysteine S-methyltransferase
MYY640	85	82	0.0715808	0.748428	FALSE	methylenetetrahydrofolate reductase [NAD(P)H]
MYY641	10391	9654	0.017284	0.395958	FALSE	polyribonucleotide nucleotidyltransferase
MYY642	2550	2319	-0.0135747	0.742679	FALSE	serine O-acetyltransferase
MYY643	3893	3587	0.00531517	0.873377	FALSE	acetyltransferase
MYY644	7442	6795	-0.00779707	0.747004	FALSE	cysteine--tRNA ligase
MYY645	646	608	0.0359569	0.658913	FALSE	Mini-ribonuclease 3
MYY646	4269	3762	-0.0589785	0.0670451	FALSE	hypothetical protein
MYY648	191	178	0.0217244	0.884985	FALSE	hypothetical protein
MYY650	1814	1692	0.0229749	0.637206	FALSE	peptide ABC transporter permease
MYY651	864	728	-0.123673	0.0876474	FALSE	multidrug ABC transporter ATP-binding protein
MYY652	2831	2439	-0.0916022	0.0212792	FALSE	peptide ABC transporter permease
MYY653	1441	1276	-0.0520222	0.3475	FALSE	DNA-binding response regulator
MYY654	2832	2260	-0.202079	6.19566e-07	True	two-component sensor histidine kinase
MYY655	40177	37803	0.0355507	0.00055647	True	fructose-bisphosphate aldolase
MYY656	438	384	-0.0664048	0.509615	FALSE	oxidoreductase
MYY657	74	72	0.0838914	0.725247	FALSE	glutamine ABC transporter permease
MYY658	72	54	-0.291618	0.258829	FALSE	glutamine ABC transporter permease
MYY659	77	94	0.411222	0.0628976	FALSE	glutamine ABC transporter substrate-binding protein
MYY660	113	109	0.0714251	0.712151	FALSE	arginine ABC transporter ATP-binding protein
MYY661	4281	4012	0.0297935	0.346805	FALSE	single-stranded-DNA-specific exonuclease RecJ
MYY662	12536	11262	-0.0311943	0.0951344	FALSE	ribonuclease J
MYY663	1847	1730	0.0290079	0.547526	FALSE	acetylesterase
MYY664	4574	4299	0.0339645	0.267242	FALSE	UDP-N-acetylmuramoylpentapeptide-lysine N(6)-alanyltransferase
MYY665	4166	3829	0.00172459	0.957365	FALSE	peptidoglycan branched peptide synthesis protein
MYY666	9379	8925	0.0518378	0.0149701	FALSE	peptidase
MYY667	3747	3209	-0.100192	0.00380551	FALSE	UvrABC system protein C
MYY668	1303	1213	0.0201622	0.7259	FALSE	serine/threonine protein phosphatase
MYY669	841	767	-0.00945945	0.89541	FALSE	amino acid ABC transporter substrate-binding protein
MYY670	3978	3865	0.0818449	0.0119423	FALSE	nitroreductase
MYY671	11679	10367	-0.0484985	0.012533	FALSE	dipeptidase PepV
MYY672	856	704	-0.158616	0.0302219	FALSE	uracil-DNA glycosylase
MYY673	3	4	0.538457	0.623127	FALSE	rhodanese
MYY675	6157	6934	0.29488	1.36653e-31	True	branched-chain amino acid ABC transporter substrate-binding protein
MYY676	6016	5432	-0.0239013	0.375332	FALSE	peptidase M42
MYY677	1806	1491	-0.153098	0.00235428	FALSE	HIT family protein
MYY678	4987	4655	0.0240287	0.413259	FALSE	D-alanyl-D-alanine carboxypeptidase
MYY680	18069	18684	0.171706	2.97939e-30	True	50S ribosomal protein L11
MYY681	22245	22149	0.11718	9.84714e-18	True	50S ribosomal protein L1
MYY682	27	20	-0.30954	0.46436	FALSE	hypothetical protein
MYY684	905	937	0.173551	0.0098046	FALSE	sugar ABC transporter ATP-binding protein
MYY685	603	530	-0.0627459	0.464425	FALSE	antibiotic ABC transporter permease
MYY686	720	676	0.0324461	0.674297	FALSE	multidrug ABC transporter permease
MYY687	161	183	0.308203	0.0477007	FALSE	N-acetyltransferase
MYY688	9483	6792	-0.358087	8.02725e-56	True	serine protease
MYY689	55	40	-0.336012	0.259142	FALSE	PTS fructose transporter subunit IIA
MYY690	25	21	-0.128119	0.763628	FALSE	PTS fructose transporter subunit IIB
MYY691	435	196	-1.02674	7.74345e-18	True	PTS galactitol transporter subunit IIC
MYY692	2835	1749	-0.573399	3.44639e-40	True	beta-galactosidase
MYY693	5	4	-0.198508	0.83691	FALSE	transposase
MYY694	21	17	-0.181435	0.698963	FALSE	transposase
MYY695	3	0	NA	NA	FALSE	hypothetical protein
MYY696	191	210	0.260236	0.0709317	FALSE	membrane protein
MYY699	229	200	-0.0719278	0.605871	FALSE	SAM-dependent methyltransferase
MYY700	22	24	0.248951	0.558434	FALSE	hypothetical protein
MYY701	2362	1899	-0.191349	1.56905e-05	True	sodium:hydrogen antiporter
MYY702	1085	1016	0.0286251	0.649213	FALSE	hypothetical protein
MYY703	504	279	-0.729739	4.22515e-12	True	cytochrome C biogenesis protein CcdA
MYY704	308	170	-0.733976	5.19857e-08	True	hypothetical protein
MYY705	1385	929	-0.452716	7.59151e-14	True	peptide-methionine (R)-S-oxide reductase
MYY706	1414	1069	-0.2801	1.46178e-06	True	DNA-binding response regulator
MYY707	3137	2529	-0.187399	1.07191e-06	True	sensor histidine kinase
MYY708	3699	3332	-0.0273271	0.427089	FALSE	hypothetical protein
MYY709	80538	71941	-0.0394357	7.9895e-08	True	peptidase M26
MYY710	2160	1871	-0.083802	0.065367	FALSE	aminodeoxychorismate synthase, component I
MYY711	610	558	-0.00512435	0.951601	FALSE	acyl-CoA thioester hydrolase
MYY712	1917	1744	-0.0130305	0.784654	FALSE	lysozyme
MYY713	2674	2443	-0.00692583	0.863652	FALSE	glucokinase
MYY714	1425	1265	-0.0484048	0.38441	FALSE	thymidylate synthase
MYY715	1287	1329	0.169749	0.00260831	FALSE	DUF3042 domain-containing protein
MYY716	1303	1283	0.101104	0.0746114	FALSE	tRNA (adenosine(37)-N6)-dimethylallyltransferase MiaA
MYY717	2821	2681	0.0499843	0.198576	FALSE	GTPase HflX
MYY718	1021	954	0.0254981	0.694452	FALSE	cystathionine beta-lyase
MYY719	2007	1972	0.0980387	0.031988	FALSE	ribonuclease Z
MYY720	1754	1714	0.0901381	0.065663	FALSE	short-chain dehydrogenase
MYY721	1095	1008	0.00398454	0.9495	FALSE	LysR family transcriptional regulator
MYY722	70	79	0.297918	0.207755	FALSE	hypothetical protein
MYY723	1020	955	0.0284233	0.661464	FALSE	NADH dehydrogenase
MYY724	295	273	0.0116058	0.923623	FALSE	hypothetical protein
MYY725	40	69	0.910016	0.00121919	FALSE	16S rRNA pseudouridine(516) synthase
MYY726	11842	11462	0.0763658	5.21992e-05	True	GTP-binding protein TypA
MYY727	554	553	0.120813	0.163377	FALSE	membrane protein
MYY728	122	85	-0.397927	0.0489455	FALSE	lactococcin 972 family bacteriocin
MYY729	359	268	-0.298331	0.00998142	FALSE	hypothetical protein
MYY730	92	59	-0.517499	0.0293973	FALSE	peptide ABC transporter ATP-binding protein
MYY731	3408	3271	0.0642262	0.0687213	FALSE	UDP-N-acetylmuramoyl-L-alanine--D-glutamate ligase
MYY732	2480	2400	0.0761141	0.0652065	FALSE	beta-N- acetylglucosaminyltransferase
MYY733	3775	3436	-0.0123268	0.716717	FALSE	cell division protein DivIB
MYY734	1652	1093	-0.472501	1.99557e-17	True	orotidine 5'-phosphate decarboxylase
MYY735	1829	1209	-0.473821	3.23087e-19	True	orotate phosphoribosyltransferase
MYY736	684	390	-0.687102	1.89812e-14	True	hypothetical protein
MYY737	478	320	-0.455519	9.98642e-06	True	hypothetical protein
MYY738	237	207	-0.0718365	0.600102	FALSE	hypothetical protein
MYY739	345	231	-0.455284	0.000176061	True	hypothetical protein
MYY740	475	284	-0.618617	6.11377e-09	True	ABC transporter ATP-binding protein
MYY741	48	68	0.62592	0.0203468	FALSE	ABC transporter substrate-binding protein
MYY742	16	17	0.210883	0.674525	FALSE	aminotransferase
MYY743	49	34	-0.403827	0.205836	FALSE	amino acid ABC transporter ATP-binding protein
MYY744	1	0	NA	NA	FALSE	hypothetical protein
MYY745	0	2	NA	NA	FALSE	IS1380 family transposase
MYY746	21	21	0.12342	0.781523	FALSE	glutamine ABC transporter permease
MYY747	27	14	-0.824113	0.0747749	FALSE	polar amino acid ABC transporter permease
MYY748	10	11	0.260923	0.678616	FALSE	hypothetical protein
MYY749	9511	8873	0.0232447	0.274282	FALSE	lysine--tRNA ligase
MYY750	1	0	NA	NA	FALSE	IS1380 family transposase
MYY751	19336	14186	-0.323402	8.16514e-93	True	lactate oxidase
MYY752	1720	1129	-0.483943	8.04097e-19	True	transcriptional regulator
MYY753	1354	810	-0.617814	1.07602e-22	True	hydroxyethylthiazole kinase
MYY754	1077	650	-0.605087	9.24536e-18	True	thiamine phosphate synthase
MYY755	251	160	-0.526196	0.000259518	True	cobalt ABC transporter permease
MYY756	784	426	-0.75658	4.70589e-19	True	sugar ABC transporter ATP-binding protein
MYY757	357	170	-0.94697	3.13635e-13	True	cobalt ABC transporter permease
MYY758	389	207	-0.78672	8.10797e-11	True	thiaminase II
MYY759	316	187	-0.633467	1.27831e-06	True	thiamine transporter
MYY760	634	364	-0.677125	3.39661e-13	True	hydroxyethylthiazole kinase
MYY761	726	390	-0.773076	2.23424e-18	True	thiamine phosphate synthase
MYY762	4190	3387	-0.183522	3.29433e-08	True	bifunctional hydroxymethylpyrimidine kinase/phosphomethylpyrimidine kinase
MYY763	46	30	-0.493252	0.140435	FALSE	uracil phosphoribosyltransferase
MYY764	41	39	0.05127	0.873687	FALSE	ATPase
MYY765	753	663	-0.0602212	0.432464	FALSE	copper-translocating P-type ATPase
MYY766	92003	78816	-0.0997726	7.61305e-47	True	pyruvate oxidase spxB
MYY767	1241	971	-0.23054	0.000179843	True	lactoylglutathione lyase
MYY768	31	42	0.561541	0.0981206	FALSE	transposase
MYY769	23	21	-0.00782476	0.985649	FALSE	transposase
MYY771	38	28	-0.317153	0.374429	FALSE	6-phospho-beta-glucosidase
MYY772	680	606	-0.0427972	0.594913	FALSE	mannose-6-phosphate isomerase, class I
MYY773	138	164	0.372447	0.025087	FALSE	sodium-dependent transporter
MYY774	208	177	-0.109414	0.457367	FALSE	MerR family transcriptional regulator
MYY776	1210	1221	0.136476	0.0196292	FALSE	pyridine nucleotide-disulfide oxidoreductase
MYY777	2866	2819	0.0995646	0.00922827	FALSE	hypothetical protein
MYY778	176	141	-0.19646	0.226613	FALSE	TetR family transcriptional regulator
MYY779	215	184	-0.101211	0.483967	FALSE	deoxycytidylate deaminase
MYY780	6661	6064	-0.0120493	0.637454	FALSE	uracil phosphoribosyltransferase
MYY781	7786	7076	-0.0145285	0.53913	FALSE	ATP-dependent Clp protease proteolytic subunit
MYY782	410	381	0.0175869	0.86387	FALSE	hypothetical protein
MYY783	2537	2310	-0.0118109	0.775638	FALSE	branched-chain amino acid ABC transporter substrate-binding protein
MYY784	645	630	0.0894724	0.267966	FALSE	branched-chain amino acid ABC transporter permease
MYY785	669	591	-0.0554283	0.495506	FALSE	branched-chain amino acid ABC transporter permease
MYY786	550	572	0.180003	0.0365737	FALSE	ABC transporter ATP-binding protein
MYY787	822	799	0.0824769	0.249571	FALSE	ABC transporter ATP-binding protein
MYY788	311	251	-0.185807	0.127767	FALSE	CBS domain-containing protein
MYY789	7815	7031	-0.0290962	0.219036	FALSE	peptide chain release factor 2
MYY790	5215	4583	-0.0629552	0.0308285	FALSE	ABC transporter ATP-binding protein
MYY791	9279	8298	-0.0377859	0.0824168	FALSE	cell division protein FtsX
MYY792	5136	4865	0.0452144	0.11685	FALSE	PTS glucose transporter subunit IIABC
MYY793	211	194	0.00223343	0.987571	FALSE	hydrolase
MYY794	5189	4850	0.025948	0.367295	FALSE	DEAD/DEAH box helicase
MYY795	5792	5495	0.0474777	0.0802211	FALSE	S-adenosylmethionine synthase
MYY796	7587	6733	-0.0488603	0.0426979	FALSE	dihydroorotate dehydrogenase
MYY797	8645	7476	-0.0861796	0.000149813	True	DNA polymerase III subunit delta
MYY798	14706	13038	-0.0502625	0.00369158	FALSE	superoxide dismutase [Mn]
MYY799	761	773	0.145992	0.0474022	FALSE	transcriptional regulator
MYY800	1540	1393	-0.0213153	0.689116	FALSE	hypothetical protein
MYY802	3283	2934	-0.0387261	0.289982	FALSE	heme ABC transporter ATP-binding protein
MYY803	2836	2826	0.118324	0.00201653	FALSE	peptidyl-prolyl cis-trans isomerase
MYY804	11	13	0.364428	0.536607	FALSE	hypothetical protein
MYY805	8	13	0.823859	0.197019	FALSE	hypothetical protein
MYY806	2359	2585	0.255409	4.82135e-10	True	30S ribosomal protein S16
MYY807	528	633	0.385087	5.61383e-06	True	RNA-binding protein
MYY810	27	25	0.0123885	0.975298	FALSE	hypothetical protein
MYY811	1888	1856	0.0987577	0.036126	FALSE	RNA helicase
MYY812	1085	1046	0.0706076	0.258412	FALSE	dehydrogenase
MYY813	2097	1821	-0.0801762	0.0821766	FALSE	hypothetical protein
MYY814	12640	10914	-0.0883967	2.5766e-06	True	peptidoglycan GlcNAc deacetylase
MYY815	4617	4332	0.0314973	0.301496	FALSE	2,5-diketo-D-gluconic acid reductase
MYY816	808	892	0.266108	0.000143389	True	hypothetical protein
MYY817	1643	1747	0.211967	1.8794e-05	True	glycine--tRNA ligase subunit alpha
MYY818	4671	4585	0.0966101	0.00126472	FALSE	glycine--tRNA ligase subunit beta
MYY819	446	546	0.415277	6.07622e-06	True	hypothetical protein
MYY820	304	227	-0.297959	0.0178798	FALSE	NAD(P)H-dependent oxidoreductase
MYY821	114	78	-0.424068	0.0434576	FALSE	NAD(P)H-dependent oxidoreductase
MYY822	202	210	0.179454	0.206633	FALSE	thiamine biosynthesis protein ApbE
MYY823	12264	11564	0.0386307	0.0385355	FALSE	NADH oxidase
MYY824	4091	2892	-0.376966	2.13152e-27	True	pyridoxal biosynthesis lyase PdxS
MYY825	1933	1404	-0.337879	1.74959e-11	True	pyridoxal 5'-phosphate synthase subunit PdxT
MYY826	4090	3816	0.0233801	0.471024	FALSE	hemolysin III
MYY827	1642	1709	0.181118	0.000277508	True	hypothetical protein
MYY828	1914	1905	0.11662	0.0124463	FALSE	N-acetyltransferase
MYY829	1480	1349	-0.0102871	0.849596	FALSE	methylated-DNA--protein-cysteine methyltransferase
MYY830	1626	1554	0.058079	0.256124	FALSE	arsenate reductase family protein
MYY831	7400	7199	0.083691	0.000451434	True	amino acid ABC transporter permease
MYY832	7948	7366	0.0137093	0.556277	FALSE	amino acid ABC transporter ATP-binding protein
MYY833	538	497	0.00905945	0.919533	FALSE	amino acid ABC transporter
MYY834	8087	7233	-0.0375907	0.10675	FALSE	thioredoxin-disulfide reductase
MYY835	1533	1427	0.0200474	0.705355	FALSE	23S rRNA (guanosine(2251)-2'-O)-methyltransferase RlmB
MYY836	2778	2328	-0.131536	0.00114089	FALSE	peptide deformylase
MYY838	256	247	0.071787	0.576701	FALSE	capsule biosynthesis protein
MYY839	50	44	-0.0610048	0.837673	FALSE	hypothetical protein
MYY840	436	348	-0.201821	0.0507913	FALSE	haloacid dehalogenase
MYY841	387	310	-0.196646	0.0727138	FALSE	1-alkyl-2-acetylglycerophosphocholine esterase
MYY842	1444	1205	-0.137618	0.0142406	FALSE	proteinase
MYY843	1448	1370	0.0435341	0.422997	FALSE	serine hydrolase
MYY844	1320	1192	-0.0237339	0.680175	FALSE	DMT multidrug transporter
MYY845	635	576	-0.017268	0.835039	FALSE	GntR family transcriptional regulator
MYY846	10839	10996	0.144167	1.43854e-13	True	GMP synthetase
MYY847	38	46	0.399054	0.20578	FALSE	ISL3 family transposase
MYY848	29	35	0.394722	0.274617	FALSE	ISL3 family transposase
MYY850	441	415	0.0357525	0.716889	FALSE	AraC family transcriptional regulator
MYY851	77	59	-0.260724	0.293898	FALSE	ABC transporter ATP-binding protein
MYY852	79	64	-0.180361	0.455805	FALSE	ABC transporter ATP-binding protein
MYY853	22	20	-0.0140838	0.974768	FALSE	membrane protein
MYY854	113	104	0.00368053	0.985008	FALSE	cobalt ABC transporter permease
MYY855	2682	2582	0.0685995	0.0843594	FALSE	ABC transporter ATP-binding protein
MYY859	944	919	0.0846978	0.204938	FALSE	site-specific DNA-methyltransferase
MYY860	179	136	-0.272933	0.0945756	FALSE	type II restriction endonuclease
MYY861	300	264	-0.0610048	0.615781	FALSE	type II restriction endonuclease
MYY862	1365	1253	-9.47648e-05	0.998659	FALSE	protease
MYY864	248	238	0.0640412	0.624503	FALSE	protease
MYY865	739	440	-0.624651	2.58158e-13	True	ABC transporter ATP-binding protein
MYY866	588	362	-0.576407	1.26949e-09	True	ABC transporter permease
MYY867	195	119	-0.589093	0.000363471	True	transcriptional regulator
MYY869	5673	4775	-0.125191	9.39915e-06	True	nicotinate phosphoribosyltransferase
MYY870	3406	2986	-0.0664445	0.0657104	FALSE	NAD(+) synthetase
MYY871	1524	1424	0.025506	0.631161	FALSE	N-acetyltransferase
MYY872	853	821	0.0682563	0.332902	FALSE	choline-binding protein
MYY873	45	42	0.0238841	0.938448	FALSE	IS1380 family transposase
MYY874	1200	1104	0.00312554	0.958528	FALSE	tRNA preQ1(34) S-adenosylmethionine ribosyltransferase-isomerase QueA
MYY875	1921	1824	0.048668	0.301766	FALSE	glucosamine-6-phosphate deaminase
MYY876	614	588	0.0609973	0.463432	FALSE	30S ribosomal protein S21
MYY877	3847	3491	-0.0166737	0.620536	FALSE	HPr kinase/phosphorylase
MYY878	3565	3262	-0.00472552	0.892334	FALSE	prolipoprotein diacylglyceryl transferase
MYY879	959	916	0.0572366	0.390177	FALSE	DUF948 domain containing protein
MYY880	2096	1978	0.0398235	0.378157	FALSE	hypothetical protein
MYY881	3824	3655	0.0582087	0.0808588	FALSE	coproporphyrinogen III oxidase
MYY882	1800	1752	0.0844256	0.0810196	FALSE	acyl-ACP thioesterase
MYY883	2342	2140	-0.00671051	0.876255	FALSE	haloacid dehalogenase
MYY884	1731	1759	0.14657	0.0026765	FALSE	membrane protein
MYY887	414	404	0.0881443	0.382062	FALSE	inositol monophosphatase
MYY888	638	678	0.211149	0.00792109	FALSE	23S rRNA methyltransferase
MYY890	4151	4058	0.0907297	0.00435658	FALSE	phosphate-binding protein
MYY891	3919	3900	0.116408	0.000356773	True	phosphate ABC transporter permease subunit PstC
MYY892	3510	3147	-0.0340741	0.335301	FALSE	phosphate ABC transporter, permease protein PstA
MYY893	4002	3901	0.0865426	0.00762323	FALSE	phosphate ABC transporter ATP-binding protein
MYY894	3685	3596	0.0881482	0.00909076	FALSE	phosphate ABC transporter ATP-binding protein
MYY895	4594	4405	0.0628109	0.0387826	FALSE	phosphate transport system regulatory protein PhoU
MYY896	800	795	0.114375	0.113214	FALSE	amino acid ABC transporter substrate-binding protein
MYY897	291	291	0.12342	0.301882	FALSE	GntR family transcriptional regulator
MYY898	964	868	-0.0279183	0.678819	FALSE	alpha-acetolactate decarboxylase
MYY899	1247	1173	0.0351613	0.548731	FALSE	membrane protein
MYY900	1518	1524	0.129111	0.0135347	FALSE	UDP-N-acetylenolpyruvoylglucosamine reductase
MYY901	1895	1825	0.0691184	0.143799	FALSE	spermidine/putrescine ABC transporter ATP-binding protein
MYY902	812	804	0.109136	0.128192	FALSE	spermidine/putrescine ABC transporter permease
MYY903	793	831	0.190947	0.00763276	FALSE	spermidine/purescine ABC transporter permease
MYY904	1923	1777	0.00950469	0.841157	FALSE	spermidine/putrescine ABC transporter substrate-binding protein
MYY905	860	870	0.140099	0.043323	FALSE	UDP-N-acetylenolpyruvoylglucosamine reductase
MYY906	6519	6387	0.0939075	0.000214891	True	alanine--tRNA ligase
MYY907	661	701	0.208184	0.00773229	FALSE	alpha-amylase
MYY908	173	182	0.196586	0.199108	FALSE	3-dehydroquinate dehydratase
MYY909	862	848	0.0997962	0.152441	FALSE	hypothetical protein
MYY910	4956	4833	0.0871626	0.00277895	FALSE	methyltransferase
MYY911	2106	2066	0.0957546	0.0319687	FALSE	3-dehydroquinase aroD
MYY912	2377	2200	0.0117814	0.78231	FALSE	shikimate dehydrogenase
MYY913	3472	2956	-0.108701	0.0025472	FALSE	3-dehydroquinate synthase
MYY914	5116	4648	-0.0149864	0.607699	FALSE	chorismate synthase
MYY915	5104	4508	-0.055721	0.0583489	FALSE	prephenate dehydrogenase
MYY916	1042	1006	0.0726948	0.254003	FALSE	hypothetical protein
MYY917	4154	3717	-0.0369428	0.256001	FALSE	3-phosphoshikimate 1-carboxyvinyltransferase
MYY918	1122	963	-0.0970452	0.124944	FALSE	shikimate kinase
MYY919	2501	2185	-0.071452	0.090205	FALSE	prephenate dehydratase
MYY920	5792	5228	-0.0243827	0.374918	FALSE	LytR family transcriptional regulator
MYY921	1623	1636	0.13493	0.00755933	FALSE	phosphorylcholine transferase LicD
MYY922	2382	2363	0.111866	0.00753272	FALSE	glycosyl transferase
MYY923	2170	2114	0.0857001	0.051756	FALSE	galactosyl transferase
MYY924	4381	4351	0.113507	0.000234226	True	membrane protein
MYY925	4572	4496	0.0992364	0.00104659	FALSE	hypothetical protein
MYY926	4089	3721	-0.0126379	0.69864	FALSE	adaptor protein MecA
MYY927	4866	4301	-0.0546444	0.0698325	FALSE	homoserine dehydrogenase
MYY928	3426	3194	0.0222589	0.530054	FALSE	homoserine kinase
MYY929	338	335	0.110558	0.319985	FALSE	hypothetical protein
MYY930	5675	5054	-0.043775	0.116063	FALSE	peptide methionine sulfoxide reductase MsrA/MsrB 1
MYY931	1764	1712	0.0802519	0.100863	FALSE	multidrug ABC transporter ATP-binding protein
MYY932	1624	1511	0.0193718	0.706912	FALSE	multidrug ABC transporter permease
MYY933	3907	3372	-0.0890369	0.00851107	FALSE	chlorohydrolase
MYY934	16397	18102	0.266137	6.02241e-66	True	50S ribosomal protein L10
MYY935	9166	10196	0.277059	9.30885e-41	True	50S ribosomal protein L7/L12 rplL
MYY936	562	463	-0.156138	0.0837593	FALSE	glutamate dehydrogenase
MYY937	9866	8649	-0.0665122	0.00170734	FALSE	glutamate dehydrogenase
MYY938	32	30	0.0303104	0.934065	FALSE	transposase
MYY939	49	54	0.263597	0.353905	FALSE	transposase
MYY940	6	7	0.345812	0.665974	FALSE	hypothetical protein
MYY941	3500	3683	0.196946	7.1125e-09	True	50S ribosomal protein L31 type B
MYY942	1182	1173	0.112393	0.0585808	FALSE	DHH family phosphoesterase
MYY943	2036	1957	0.066326	0.146143	FALSE	flavodoxin
MYY944	66	51	-0.248549	0.353237	FALSE	hypothetical protein
MYY945	108	131	0.401955	0.0315841	FALSE	camphor resistance protein CrcB
MYY946	174	134	-0.253435	0.124623	FALSE	camphor resistance protein CrcB
MYY947	18816	19556	0.179071	3.97816e-34	True	50S ribosomal protein L19
MYY948	1474	1429	0.0786892	0.141526	FALSE	DNA-binding protein
MYY949	1020	1074	0.197845	0.00169614	FALSE	sugar phosphate phosphatase
MYY950	1567	1455	0.0164337	0.754151	FALSE	phosphohydrolase
MYY951	323	302	0.0264342	0.818807	FALSE	hypothetical protein
MYY952	567	539	0.0503563	0.561512	FALSE	DNA-binding protein
MYY953	6684	6201	0.0152089	0.549379	FALSE	signal recognition particle protein
MYY954	5360	4273	-0.203564	4.91774e-12	True	uracil transporter
MYY955	1653	1528	0.00997759	0.845339	FALSE	ribosomal RNA small subunit methyltransferase G
MYY956	3825	3506	-0.00221398	0.947604	FALSE	membrane protein
MYY957	6352	5758	-0.0182234	0.4869	FALSE	zinc metalloprotease HtpX
MYY958	1156	1005	-0.0785261	0.206132	FALSE	multidrug ABC transporter ATP-binding protein
MYY960	994	885	-0.0441486	0.507304	FALSE	DNA-binding protein
MYY961	1971	1798	-0.00911498	0.846212	FALSE	endonuclease III
MYY962	2259	1536	-0.433086	4.86669e-20	True	uracil phosphoribosyltransferase
MYY963	5392	3571	-0.471073	6.89626e-53	True	aspartate carbamoyltransferase
MYY964	9985	6837	-0.422979	2.19926e-79	True	carbamoyl-phosphate synthase small chain
MYY965	29586	19955	-0.444745	2.94822e-254	True	carbamoyl-phosphate synthase large chain
MYY966	1060	1046	0.104238	0.0971654	FALSE	phosphorylcholine transferase LicD
MYY967	684	716	0.189383	0.0140188	FALSE	phosphorylcholine transferase LicD
MYY968	1249	1206	0.0728762	0.21056	FALSE	polysaccharide biosynthesis protein MviN
MYY969	5573	5317	0.0555781	0.044264	FALSE	2-C-methyl-D-erythritol 4-phosphate cytidylyltransferase
MYY970	8353	7895	0.0420646	0.062892	FALSE	ribitol-5-phosphate dehydrogenase
MYY971	5854	5649	0.0719925	0.00740105	FALSE	choline kinase
MYY972	6418	5839	-0.0129827	0.61825	FALSE	hypothetical protein
MYY973	5435	5050	0.0174231	0.536154	FALSE	hypothetical protein
MYY974	232	213	0.000148397	0.999134	FALSE	DNA protecting protein DprA
MYY976	1286	1296	0.134595	0.0177108	FALSE	membrane protein
MYY977	7049	6764	0.0638778	0.00920828	FALSE	DNA topoisomerase I
MYY978	681	689	0.140269	0.0718193	FALSE	hypothetical protein
MYY979	1757	1579	-0.0306832	0.539134	FALSE	copper homeostasis protein CutC
MYY980	253	279	0.264548	0.0344745	FALSE	hypothetical protein
MYY983	393	347	-0.0561739	0.596568	FALSE	3-isopropylmalate dehydrogenase
MYY985	184	159	-0.0872592	0.57575	FALSE	hypothetical protein
MYY988	10	7	-0.391153	0.579036	FALSE	hypothetical protein
MYY989	549	446	-0.176343	0.0544073	FALSE	endonuclease
MYY990	345	323	0.0283576	0.799445	FALSE	3-isopropylmalate dehydrogenase
MYY991	881	727	-0.153767	0.0329102	FALSE	guanosine monophosphate reductase
MYY992	214	189	-0.0558048	0.697967	FALSE	ribonuclease 3
MYY993	3753	3506	0.0252015	0.456582	FALSE	chromosome segregation protein SMC
MYY994	872	860	0.103428	0.135552	FALSE	haloacid dehalogenase
MYY995	1044	1093	0.189591	0.00237564	FALSE	haloacid dehalogenase
MYY996	2724	2621	0.0678104	0.0855859	FALSE	signal recognition particle-docking protein FtsY
MYY997	10937	10191	0.0214983	0.278338	FALSE	glucose-6-phosphate dehydrogenase
MYY998	2703	2612	0.0740132	0.0613213	FALSE	peptide ABC transporter ATP-binding protein
MYY999	7665	7602	0.111513	1.75028e-06	True	amino acid ABC transporter permease
MYY1000	201	189	0.0346105	0.812703	FALSE	CAAX protease family protein
MYY1001	2272	2188	0.0690697	0.109708	FALSE	excinuclease ABC subunit B
MYY1002	389	378	0.0820359	0.430845	FALSE	N-acetyltransferase
MYY1004	696	637	-0.00437416	0.95586	FALSE	7,8-dihydro-8-oxoguanine triphosphatase
MYY1005	391	355	-0.0159298	0.880152	FALSE	DNA-binding transcriptional regulator
MYY1006	396	383	0.0752637	0.466408	FALSE	membrane protein
MYY1007	1142	1106	0.0772085	0.20433	FALSE	pantothenic acid transporter pant
MYY1008	677	655	0.0757588	0.337721	FALSE	phosphopantothenoylcysteine decarboxylase
MYY1009	1007	975	0.0768302	0.235624	FALSE	phosphopantothenate--cysteine ligase
MYY1010	2570	2358	-0.000784869	0.984762	FALSE	formate--tetrahydrofolate ligase
MYY1011	2734	2521	0.00640265	0.872174	FALSE	A/G-specific adenine glycosylase
MYY1012	3184	2767	-0.0790979	0.0345501	FALSE	DNA-binding response regulator
MYY1013	7213	6501	-0.026518	0.281655	FALSE	cell wall metabolism sensor histidine kinase VicK
MYY1014	3867	3638	0.0353506	0.288271	FALSE	metallo-hydrolase
MYY1015	43	55	0.478515	0.101776	FALSE	hypothetical protein
MYY1016	66	47	-0.366385	0.17999	FALSE	hypothetical protein
MYY1017	496	444	-0.0363607	0.699308	FALSE	potassium/ion channel protein
MYY1018	6	1	-2.46154	0.0588788	FALSE	IS1380 family transposase
MYY1019	30778	28350	0.00486902	0.680851	FALSE	L-lactate dehydrogenase
MYY1020	18479	16782	-0.0155523	0.310863	FALSE	DNA gyrase subunit A
MYY1021	5680	5077	-0.0384949	0.166408	FALSE	class A sortase
MYY1022	305	275	-0.0259579	0.828506	FALSE	formate/nitrite transporter
MYY1025	1049	1009	0.0673313	0.289565	FALSE	hypothetical protein
MYY1026	923	843	-0.00737825	0.914424	FALSE	tRNA pseudouridine(55) synthase TruB
MYY1027	901	1025	0.309445	2.54846e-06	True	uridine kinase
MYY1028	2292	2041	-0.0439111	0.316562	FALSE	exodeoxyribonuclease VII large subunit
MYY1029	21	15	-0.362007	0.454561	FALSE	exodeoxyribonuclease 7 small subunit
MYY1030	1480	1393	0.0360179	0.503296	FALSE	geranyltranstransferase
MYY1031	1329	1229	0.0105636	0.853075	FALSE	TlyA family rRNA (cytidine-2'-O)-methyltransferase
MYY1032	550	490	-0.0432301	0.629091	FALSE	arginine repressor
MYY1033	4482	4083	-0.0110933	0.721915	FALSE	DNA repair protein RecN
MYY1034	2019	1769	-0.0672871	0.15141	FALSE	phosphoesterase
MYY1035	8830	8121	0.00266372	0.904264	FALSE	elongation factor 4
MYY1036	6	4	-0.461543	0.616423	FALSE	hypothetical protein
MYY1037	10	16	0.801492	0.162179	FALSE	PTS fructose transporter subunit IIA
MYY1038	6	1	-2.46154	0.0588788	FALSE	PTS fructose transporter subunit IIB
MYY1039	6	16	1.53846	0.0182079	FALSE	hypothetical protein
MYY1040	38	31	-0.170311	0.624657	FALSE	transposase
MYY1041	21	19	-0.0209701	0.963344	FALSE	aldose 1-epimerase
MYY1042	227	135	-0.626313	4.83497e-05	True	galactose-6-phosphate isomerase subunit LacA
MYY1043	191	163	-0.105281	0.492867	FALSE	galactose-6-phosphate isomerase subunit LacB
MYY1044	498	323	-0.501192	8.56985e-07	True	tagatose-6-phosphate kinase
MYY1045	838	567	-0.440182	1.45118e-08	True	tagatose 1,6-diphosphate aldolase
MYY1046	51	32	-0.549006	0.0870686	FALSE	transcription antiterminator lact
MYY1047	3	6	1.12342	0.256514	FALSE	PTS lactose transporter subunit IIA
MYY1048	215	80	-1.30284	2.55001e-13	True	PTS lactose transporter subunit IIBC
MYY1049	161	54	-1.45261	6.06724e-12	True	6-phospho-beta-galactosidase
MYY1050	28	8	-1.68394	0.00140095	FALSE	tagatose-bisphosphate aldolase
MYY1051	1461	1339	-0.00238045	0.965176	FALSE	DeoR family transcriptional regulator
MYY1052	7348	6389	-0.0783417	0.00146495	FALSE	ribonucleoside-diphosphate reductase
MYY1053	22884	19616	-0.0988886	1.54985e-12	True	ribonucleoside-diphosphate reductase subunit alpha
MYY1054	1643	1574	0.0615228	0.226305	FALSE	NrdH-redoxin
MYY1055	7148	6650	0.0192345	0.433293	FALSE	phosphocarrier protein HPr
MYY1056	39061	35948	0.00360239	0.731631	FALSE	phosphoenolpyruvate--protein phosphotransferase
MYY1057	1589	1439	-0.0196328	0.708105	FALSE	hypothetical protein
MYY1058	2128	1989	0.0259649	0.563543	FALSE	hypothetical protein
MYY1059	10	6	-0.613546	0.40241	FALSE	ISL3 family transposase
MYY1060	0	1	NA	NA	FALSE	transposase
MYY1061	37	33	-0.0416395	0.903931	FALSE	ATPase
MYY1062	42	41	0.0886544	0.779447	FALSE	hypothetical protein
MYY1063	2933	2748	0.0294247	0.441921	FALSE	peptidase T
MYY1064	2036	1895	0.0198801	0.665664	FALSE	hypothetical protein
MYY1065	7205	6364	-0.0556448	0.024672	FALSE	hypothetical protein
MYY1066	2177	1868	-0.0974272	0.0318977	FALSE	S26 family signal peptidase
MYY1067	7008	6153	-0.064293	0.0105871	FALSE	hypothetical protein
MYY1068	6587	5585	-0.114644	1.18551e-05	True	SrtB family sortase
MYY1069	2569	2315	-0.0267749	0.516672	FALSE	SrtB family sortase
MYY1070	454	359	-0.215289	0.033905	FALSE	ferrochelatase
MYY1071	1175	1192	0.144143	0.0150253	FALSE	large conductance mechanosensitive channel protein MscL
MYY1072	63	47	-0.299271	0.279022	FALSE	sugar translocase
MYY1073	1248	1276	0.15543	0.0067747	FALSE	queuosine transporter QueT
MYY1074	1024	1034	0.13744	0.0306153	FALSE	aspartate-semialdehyde dehydrogenase
MYY1075	570	483	-0.115519	0.19443	FALSE	4-hydroxy-tetrahydrodipicolinate synthase
MYY1076	2038	1844	-0.0208956	0.651843	FALSE	tRNA uridine-5-carboxymethylaminomethyl(34) synthesis GTPase MnmE
MYY1077	179	198	0.268961	0.0703571	FALSE	tautomerase
MYY1078	931	913	0.0952535	0.156095	FALSE	thymidine kinase
MYY1079	2396	2311	0.0713091	0.0897894	FALSE	peptide chain release factor 1
MYY1080	880	834	0.0459636	0.509428	FALSE	protein-(glutamine-N5) methyltransferase, release factor-specific"
MYY1081	1784	1664	0.0229596	0.640229	FALSE	threonylcarbamoyl-AMP synthase
MYY1082	1024	992	0.0776161	0.226907	FALSE	N-acetyltransferase
MYY1083	5339	5014	0.0328122	0.246947	FALSE	serine hydroxymethyltransferase
MYY1084	2136	1933	-0.0206502	0.648015	FALSE	hypothetical protein
MYY1085	540	527	0.0882633	0.317468	FALSE	hypothetical protein
MYY1086	45040	40612	-0.025881	0.00845293	FALSE	hypothetical protein
MYY1087	3491	3195	-0.00440465	0.900642	FALSE	23S rRNA (uracil-5-)-methyltransferase RumA
MYY1089	4900	4532	0.0107859	0.716454	FALSE	hypothetical protein
MYY1090	1694	1668	0.101105	0.042062	FALSE	iron ABC transporter
MYY1091	1035	1000	0.073789	0.24843	FALSE	iron ABC transporter
MYY1092	1227	1071	-0.072757	0.227032	FALSE	iron ABC transporter ATP-binding protein
MYY1093	0	3	NA	NA	FALSE	hypothetical protein
MYY1094	2	3	0.708382	0.586686	FALSE	nickase
MYY1097	0	2	NA	NA	FALSE	transposase
MYY1098	2	3	0.708382	0.586686	FALSE	hypothetical protein
MYY1099	2	4	1.12342	0.35421	FALSE	hypothetical protein
MYY1101	725	622	-0.0976466	0.214659	FALSE	serine recombinase
MYY1102	297	249	-0.130897	0.28983	FALSE	hypothetical protein
MYY1103	103	78	-0.277679	0.197363	FALSE	hypothetical protein
MYY1104	249	210	-0.122337	0.364329	FALSE	hypothetical protein
MYY1105	315	261	-0.147882	0.219474	FALSE	ADP-ribosylglycohydrolase
MYY1106	1987	1736	-0.0714052	0.131255	FALSE	lipid kinase
MYY1110	310	345	0.277748	0.0137776	FALSE	N-acetyltransferase
MYY1112	209	233	0.280247	0.0412089	FALSE	aminoglycoside phosphotransferase
MYY1113	255	214	-0.129467	0.331889	FALSE	hypothetical protein
MYY1114	3082	3051	0.108835	0.00311677	FALSE	cell division protein FtsW
MYY1115	15739	15359	0.0881602	6.77811e-08	True	phosphoenolpyruvate carboxylase
MYY1116	366	416	0.30816	0.00283595	FALSE	peptide ABC transporter substrate-binding protein
MYY1117	158	193	0.412096	0.00757737	FALSE	ABC transporter permease
MYY1118	178	197	0.269738	0.0702953	FALSE	ABC transporter ATP-binding protein
MYY1119	6148	5210	-0.115414	2.04925e-05	True	DNA primase
MYY1120	5870	4590	-0.231447	2.83987e-16	True	RNA polymerase sigma factor SigA
MYY1121	1715	1335	-0.237949	5.64629e-06	True	aromatic ring hydroxylating protein
MYY1122	3761	3495	0.0175959	0.603289	FALSE	glycosyl transferase
MYY1123	4461	4013	-0.0292662	0.350416	FALSE	1,2-diacylglycerol 3-glucosyltransferase
MYY1124	201	178	-0.0518985	0.726335	FALSE	PspC family transcriptional regulator
MYY1125	97	89	-0.00075964	0.997135	FALSE	membrane protein
MYY1126	3525	3109	-0.0577529	0.103139	FALSE	GTPase ObgE
MYY1127	54	44	-0.172036	0.555883	FALSE	hypothetical protein
MYY1128	8	7	-0.0692253	0.926016	FALSE	ISL3 family transposase
MYY1129	3	5	0.860385	0.40638	FALSE	ISL3 family transposase
MYY1130	7090	6741	0.0505968	0.0390171	FALSE	UDP-N-acetylglucosamine 1-carboxyvinyltransferase
MYY1131	1362	1212	-0.0449172	0.429784	FALSE	N-acetyltransferase
MYY1132	5129	4987	0.0829144	0.00382135	FALSE	hypothetical protein
MYY1133	4932	4599	0.0225672	0.444891	FALSE	methionine aminopeptidase
MYY1136	6345	5543	-0.0715334	0.00688213	FALSE	DNA helicase PcrA
MYY1137	159	185	0.341918	0.0281111	FALSE	hypothetical protein
MYY1138	735	675	0.000563024	0.994154	FALSE	gamma-glutamyl hydrolase
MYY1139	820	806	0.0985757	0.16811	FALSE	transcriptional regulator
MYY1140	66	58	-0.0629934	0.80803	FALSE	DUF4649 domain-containing protein
MYY1141	495	436	-0.0596806	0.528181	FALSE	cysteine desulfurase
MYY1142	3460	3254	0.034862	0.321936	FALSE	cysteine desulfurase
MYY1143	2931	2732	0.0219843	0.566254	FALSE	ribose-phosphate pyrophosphokinase 2
MYY1144	215	203	0.0405628	0.773734	FALSE	adenylate cyclase
MYY1145	864	876	0.143319	0.0381728	FALSE	GTP pyrophosphokinase
MYY1146	1105	955	-0.087054	0.171225	FALSE	NAD(+) kinase
MYY1147	1559	1382	-0.0504435	0.343246	FALSE	23S rRNA pseudouridine synthase
MYY1148	3379	2876	-0.109113	0.00280775	FALSE	phosphate acetyltransferase
MYY1149	139	145	0.184388	0.281341	FALSE	ISL3 family transposase
MYY1150	51	40	-0.227077	0.454262	FALSE	ISL3 family transposase
MYY1151	2130	2002	0.0340083	0.448496	FALSE	YbaB/EbfC family nucleoid-associated protein
MYY1152	270	270	0.12342	0.320002	FALSE	DUF1275 family protein
MYY1153	7861	7869	0.124887	5.50045e-08	True	50S ribosomal protein L21
MYY1155	5882	5838	0.112587	2.35667e-05	True	50S ribosomal protein L27
MYY1156	9	7	-0.23915	0.741112	FALSE	hypothetical protein
MYY1158	1575	1450	0.00412084	0.937382	FALSE	bifunctional riboflavin kinase/FMN adenylyltransferase
MYY1159	798	725	-0.014988	0.839366	FALSE	membrane protein
MYY1160	3505	2957	-0.12186	0.000695609	True	hypothetical protein
MYY1161	5206	5052	0.0800991	0.0048949	FALSE	transcriptional regulator
MYY1162	2159	1977	-0.0036306	0.935496	FALSE	multidrug ABC transporter ATP-binding protein
MYY1163	905	827	-0.00661069	0.924036	FALSE	MutR family transcriptional regulator
MYY1164	270	225	-0.139615	0.282456	FALSE	MFS transporter
MYY1165	3821	3485	-0.00937183	0.781254	FALSE	DNA ligase (NAD(+)) LigA
MYY1166	7797	7186	0.00568957	0.809154	FALSE	type I pullulanase
MYY1167	3796	3465	-0.00820487	0.808501	FALSE	NADP-dependent glyceraldehyde-3-phosphate dehydrogenase
MYY1168	1852	1095	-0.634733	7.35003e-32	True	glycogen-branching enzyme
MYY1169	1317	830	-0.542652	7.65601e-18	True	glucose-1-phosphate adenylyltransferase
MYY1170	1432	828	-0.666909	3.7509e-27	True	glucose-1-phosphate adenylyltransferase subunit GlgD
MYY1171	1862	1288	-0.408301	3.27866e-15	True	glycogen synthase
MYY1172	13	17	0.510443	0.334514	FALSE	phosphoserine phosphatase
MYY1173	143	93	-0.497293	0.00882747	FALSE	glycerate kinase
MYY1174	221	234	0.205882	0.127902	FALSE	hypothetical protein
MYY1175	69739	63780	-0.00544181	0.488458	FALSE	enolase
MYY1178	264	271	0.161175	0.196155	FALSE	transposase
MYY1179	341	341	0.12342	0.263742	FALSE	transposase
MYY1180	2511	2396	0.0557857	0.175408	FALSE	ATP-dependent nuclease subunit B
MYY1181	3915	3754	0.0628361	0.0563471	FALSE	helicase-exonuclease AddAB subunit AddA
MYY1182	1172	1088	0.0161258	0.790439	FALSE	hypothetical protein
MYY1183	27147	23996	-0.0545791	1.83356e-05	True	peptidase M26
MYY1184	1924	1766	-0.000203684	0.996578	FALSE	ribosome biogenesis GTPase YlqF
MYY1185	1246	1188	0.0546505	0.34988	FALSE	ribonuclease HII
MYY1186	3703	3394	-0.00228821	0.946721	FALSE	ribonuclease HII
MYY1187	1724	1377	-0.200811	0.000110812	True	tyrosine recombinase XerS
MYY1188	2129	1908	-0.034695	0.44493	FALSE	lipoate--protein ligase A
MYY1189	3674	3483	0.0463986	0.173463	FALSE	dihydrolipoamide dehydrogenase
MYY1190	1853	1826	0.102244	0.0315106	FALSE	branched-chain alpha-keto acid dehydrogenase subunit E2
MYY1191	1735	1589	-0.00339677	0.945882	FALSE	TPP-dependent acetoin dehydrogenase complex, E1 protein subunit beta
MYY1192	1399	1347	0.0687737	0.211442	FALSE	pyruvate dehydrogenase E1 subunit alpha
MYY1193	3448	3071	-0.0436315	0.222175	FALSE	MATE family efflux transporter
MYY1194	3081	2834	0.00286085	0.939201	FALSE	dihydroorotase
MYY1195	666	611	-0.000930026	0.99081	FALSE	7,8-dihydro-8-oxoguanine triphosphatas
MYY1196	1190	1050	-0.0571525	0.348729	FALSE	uracil-DNA glycosylase
MYY1197	521	494	0.0466474	0.606397	FALSE	hypothetical protein
MYY1198	738	630	-0.104849	0.179401	FALSE	noncanonical pyrimidine nucleotidase, YjjG family
MYY1199	33	22	-0.461543	0.240083	FALSE	PTS-dependent dihydroxyacetone kinase phosphotransferase subunit DhaM
MYY1200	1317	1280	0.0823082	0.145824	FALSE	hypothetical protein
MYY1201	475	529	0.27876	0.0022096	FALSE	adhesion protein
MYY1202	1442	1350	0.028308	0.604074	FALSE	amino acid permease
MYY1203	2197	2086	0.0486241	0.269868	FALSE	thioredoxin
MYY1204	1738	1671	0.0667034	0.176878	FALSE	cytochrome C biogenesis protein CcdA
MYY1205	280	262	0.0275598	0.823993	FALSE	hypothetical protein
MYY1206	217	163	-0.289403	0.0516343	FALSE	hypothetical protein
MYY1208	401	347	-0.0852468	0.419458	FALSE	transposase
MYY1209	12	4	-1.46154	0.0592426	FALSE	ISL3 family transposase
MYY1210	4	4	0.12342	0.90366	FALSE	ISL3 family transposase
MYY1211	2197	2041	0.0171611	0.698536	FALSE	glycerophosphoryl diester phosphodiesterase
MYY1212	710	594	-0.133936	0.0941796	FALSE	3'-5' exonuclease
MYY1213	3369	3068	-0.0116022	0.746951	FALSE	hypothetical protein
MYY1214	3899	3517	-0.025339	0.449455	FALSE	5'-methylthioadenosine/S-adenosylhomocysteine nucleosidase
MYY1215	441	388	-0.0613022	0.540943	FALSE	hypothetical protein
MYY1216	2254	2092	0.0158151	0.717772	FALSE	ADP-ribose pyrophosphatase
MYY1217	7127	6862	0.068754	0.00478913	FALSE	glucosamine-1-phosphate acetyltransferase
MYY1218	1052	1081	0.162652	0.00919443	FALSE	glycosyl hydrolase family 25
MYY1219	802	805	0.128806	0.0733789	FALSE	DUF368 domain-containing protein
MYY1220	378	317	-0.130484	0.233866	FALSE	aminoacyl-tRNA deacylase
MYY1221	705	684	0.0797928	0.302486	FALSE	histidine phosphatase family protein
MYY1224	47182	44358	0.0343775	0.0002962	True	foldase
MYY1225	2501	2146	-0.0974352	0.0214446	FALSE	O-methyltransferase
MYY1226	7123	6502	-0.00818166	0.740539	FALSE	oligoendopeptidase F
MYY1227	11	18	0.833913	0.125055	FALSE	competence protein CoiA
MYY1228	1379	1281	0.0170678	0.760254	FALSE	tellurite resistance methyltransferase TehB
MYY1229	340	306	-0.0285833	0.801251	FALSE	SsrA-binding protein
MYY1230	3417	3077	-0.027786	0.43772	FALSE	ribonuclease R
MYY1231	362	390	0.230904	0.0281772	FALSE	preprotein translocase subunit SecG
MYY1232	1445	1411	0.0890683	0.0988298	FALSE	MFS transporter
MYY1233	713	610	-0.101673	0.200408	FALSE	dephospho-CoA kinase
MYY1234	1360	1314	0.0737784	0.185878	FALSE	formamidopyrimidine-DNA glycosylase
MYY1235	2449	2255	0.00435443	0.917545	FALSE	GTPase Era
MYY1236	464	398	-0.0979366	0.319462	FALSE	UDP kinase
MYY1237	1077	899	-0.137205	0.0348059	FALSE	endoribonuclease YbeY
MYY1238	3131	2775	-0.050716	0.176859	FALSE	hypothetical protein
MYY1239	23727	18605	-0.22742	5.83387e-59	True	endo-beta-N-acetylglucosaminidase
MYY1240	1676	1020	-0.593033	7.2889e-26	True	dihydroorotate dehydrogenase
MYY1241	1657	1022	-0.573759	3.30563e-24	True	dihydroorotate dehydrogenase electron transfer subunit
MYY1242	1211	1272	0.19432	0.000787391	True	lactoylglutathione lyase
MYY1243	4370	4665	0.217664	7.26518e-13	True	50S ribosomal protein L20
MYY1244	767	834	0.244241	0.000706024	True	50S ribosomal protein L35
MYY1245	4912	5402	0.260603	4.50549e-20	True	translation initiation factor IF-3
MYY1246	409	278	-0.433596	9.44814e-05	True	membrane protein
MYY1247	160	102	-0.526083	0.00354854	FALSE	peptide ABC transporter ATP-binding protein
MYY1248	33	31	0.033222	0.926594	FALSE	DNA internalization-related competence protein ComEC/Rec2
MYY1249	19	19	0.12342	0.791936	FALSE	competence protein CelA
MYY1250	210	213	0.143884	0.304857	FALSE	N-acetyltransferase
MYY1251	312	274	-0.0639504	0.59181	FALSE	alanine dehydrogenase
MYY1252	100	77	-0.25365	0.243972	FALSE	alanine dehydrogenase
MYY1253	166	159	0.0612633	0.70179	FALSE	alanine dehydrogenase
MYY1254	1001	883	-0.0575369	0.386962	FALSE	transcriptional regulator
MYY1255	1540	1406	-0.00791398	0.88165	FALSE	N-acetyltransferase
MYY1257	3906	3496	-0.036567	0.275576	FALSE	PhoH family protein
MYY1258	176	140	-0.206729	0.204062	FALSE	hypothetical protein
MYY1259	1861	1664	-0.0380029	0.434317	FALSE	S1 RNA-binding protein
MYY1260	4325	3941	-0.0107186	0.735498	FALSE	ribosome-recycling factor
MYY1261	5287	5242	0.111088	7.68688e-05	True	UMP kinase
MYY1262	2757	2538	0.00401257	0.919378	FALSE	tRNA-(uracil(54)-C(5))-methyltransferase TrmFO
MYY1263	1546	1491	0.0711597	0.173901	FALSE	rRNA (cytidine-2'-O-)-methyltransferase
MYY1264	210	180	-0.0989726	0.498589	FALSE	initiation-control protein YabA
MYY1265	1087	1041	0.0610379	0.328936	FALSE	DNA polymerase III subunit delta'
MYY1266	690	604	-0.068628	0.39251	FALSE	thymidylate kinase
MYY1267	1169	1176	0.132033	0.0266157	FALSE	pyrroline-5-carboxylate reductase
MYY1268	1524	1545	0.143164	0.00595491	FALSE	gamma-glutamyl-phosphate reductase
MYY1269	1070	1059	0.108512	0.0825344	FALSE	glutamate 5-kinase
MYY1270	4233	3967	0.0297877	0.34962	FALSE	choline-binding protein E
MYY1271	1605	1460	-0.0131852	0.800276	FALSE	RNA pseudouridine synthase
MYY1272	444	371	-0.135721	0.179991	FALSE	signal peptidase II
MYY1273	1616	1501	0.0169166	0.743365	FALSE	LysR family transcriptional regulator
MYY1275	177	173	0.0904424	0.557427	FALSE	CAAX protease family protein
MYY1276	1114	950	-0.10633	0.0944362	FALSE	haloacid dehalogenase
MYY1277	1533	1426	0.0190361	0.719621	FALSE	N-carbamoylputrescine amidase
MYY1278	1567	1397	-0.0422534	0.42542	FALSE	agmatine deiminase
MYY1279	1653	1367	-0.150654	0.00417652	FALSE	carboxynorspermidine decarboxylase
MYY1280	1336	1146	-0.0978932	0.0912776	FALSE	saccharopine dehydrogenase
MYY1281	882	686	-0.23915	0.00107241	FALSE	polyamine aminopropyltransferase
MYY1283	309	284	0.00170386	0.988526	FALSE	IS110 family transposase
MYY1285	1125	968	-0.0934263	0.138865	FALSE	arginine decarboxylase
MYY1286	119	80	-0.44947	0.0294754	FALSE	IS30 family transposase
MYY1288	1178	1080	-0.00188846	0.975188	FALSE	ABC transporter permease
MYY1289	407	371	-0.0101898	0.921536	FALSE	bacteriocin ABC transporter ATP-binding protein
MYY1290	7997	7426	0.0165462	0.476047	FALSE	membrane protein
MYY1291	4791	4352	-0.0152285	0.613715	FALSE	RNA-binding transcriptional accessory protein
MYY1293	2194	1856	-0.117947	0.00936385	FALSE	hypothetical protein
MYY1294	2915	2518	-0.0877978	0.0250036	FALSE	phosphate ABC transporter substrate-binding protein
MYY1295	148	123	-0.143519	0.413667	FALSE	alpha/beta hydrolase
MYY1296	43	30	-0.395954	0.244587	FALSE	hypothetical protein
MYY1297	39	33	-0.117588	0.729825	FALSE	transposase
MYY1298	200	149	-0.301268	0.0522603	FALSE	membrane protein
MYY1299	2	3	0.708382	0.586686	FALSE	IS1380 family transposase
MYY1300	30469	29151	0.059623	4.21265e-07	True	pyruvate kinase
MYY1301	14365	14179	0.104618	8.49665e-10	True	ATP-dependent 6-phosphofructokinase
MYY1302	6935	5669	-0.167382	7.90764e-11	True	DNA polymerase III subunit alpha
MYY1303	8232	8026	0.0868579	0.000121858	True	Xaa-Pro dipeptidyl-peptidase
MYY1304	1688	1630	0.0729768	0.144949	FALSE	arginine repressor
MYY1305	876	738	-0.12389	0.0849397	FALSE	chlorohydrolase
MYY1306	8551	7855	0.000937901	0.966768	FALSE	DEAD/DEAH box helicase
MYY1307	230	213	0.0126393	0.926533	FALSE	type I restriction-modification protein subunit S
MYY1308	49	51	0.181135	0.530008	FALSE	integrase
MYY1309	1159	1088	0.0322178	0.596497	FALSE	death-on-curing family protein
MYY1310	203	156	-0.256514	0.0933552	FALSE	AbrB family transcriptional regulator
MYY1311	1426	1307	-0.00229507	0.966828	FALSE	type I restriction-modification protein subunit S
MYY1312	1514	1392	0.00221378	0.967005	FALSE	DNA methyltransferase
MYY1314	155	128	-0.152705	0.374168	FALSE	carbamoyl phosphate synthase large subunit
MYY1315	19	17	-0.0370449	0.938617	FALSE	esterase
MYY1316	14	15	0.222955	0.677277	FALSE	esterase
MYY1317	109	131	0.388658	0.0372222	FALSE	esterase
MYY1318	2931	2740	0.0262027	0.493888	FALSE	tRNA 4-thiouridine(8) synthase ThiI
MYY1319	2099	2000	0.0537176	0.233067	FALSE	aminotransferase V
MYY1320	2393	2206	0.00603217	0.887232	FALSE	hypothetical protein
MYY1321	7245	6581	-0.0152591	0.533879	FALSE	DNA translocase FtsK
MYY1322	5177	5036	0.0835817	0.00339194	FALSE	PTS fructose transporter subunit IIC
MYY1323	1297	1248	0.0678592	0.235228	FALSE	1-phosphofructokinase
MYY1324	821	788	0.0642332	0.371679	FALSE	DeoR family transcriptional regulator
MYY1325	1984	1816	-0.00422805	0.928017	FALSE	AI-2E family transporter
MYY1326	3211	3038	0.043519	0.232911	FALSE	D-alanyl-D-alanine carboxypeptidase
MYY1327	16972	15830	0.0229244	0.149577	FALSE	Fe-S cluster assembly protein SufB
MYY1328	3256	3122	0.0627896	0.0820449	FALSE	iron-sulfur cluster assembly scaffold protein
MYY1329	16539	14938	-0.0234652	0.14864	FALSE	cysteine desulfurase
MYY1330	16460	15719	0.0569649	0.00038941	True	Fe-S cluster assembly protein SufD
MYY1331	11755	10894	0.013679	0.47512	FALSE	ABC transporter ATP-binding protein
MYY1332	162	176	0.243001	0.121528	FALSE	hypothetical protein
MYY1333	5211	4820	0.0108927	0.705227	FALSE	DNA polymerase III subunit gamma/tau
MYY1334	883	903	0.155732	0.0224847	FALSE	hypothetical protein
MYY1335	1	1	0.12342	0.951742	FALSE	transposase
MYY1336	73	55	-0.285045	0.265872	FALSE	ISL3 family transposase
MYY1337	28208	27743	0.0994392	2.99628e-16	True	30S ribosomal protein S1
MYY1338	254	259	0.151543	0.234002	FALSE	hypothetical protein
MYY1339	1545	1581	0.15665	0.00238868	FALSE	Pyrrolidone-carboxylate peptidase 1
MYY1340	1935	1917	0.109937	0.017974	FALSE	membrane protein
MYY1341	1497	1366	-0.00869697	0.871869	FALSE	membrane protein
MYY1342	1461	1447	0.109529	0.0405435	FALSE	peptide ABC transporter substrate-binding protein
MYY1343	2519	2447	0.0815828	0.0461858	FALSE	branched chain amino acid aminotransferase
MYY1344	5470	5807	0.209672	1.14563e-14	True	DNA topoisomerase IV subunit A
MYY1345	304	291	0.0603676	0.609686	FALSE	hypothetical protein
MYY1346	3107	3263	0.194097	7.79254e-08	True	DNA topoisomerase IV subunit B
MYY1347	1658	1642	0.10943	0.0292633	FALSE	glycerol-3-phosphate acyltransferase
MYY1348	103	91	-0.0552861	0.789665	FALSE	transposase
MYY1349	5	7	0.608847	0.467739	FALSE	transposase
MYY1350	4040	3748	0.0151854	0.642191	FALSE	ABC transporter permease
MYY1351	3354	3122	0.0200076	0.576686	FALSE	ABC transporter permease
MYY1352	3386	3250	0.0642775	0.0693971	FALSE	heme ABC transporter ATP-binding protein
MYY1353	18085	16954	0.0302519	0.0493378	FALSE	BMP family ABC transporter substrate-binding protein
MYY1354	1235	1141	0.00920752	0.876371	FALSE	cytidine deaminase
MYY1355	2310	2033	-0.0608629	0.164667	FALSE	2-deoxyribose-5-phosphate aldolase
MYY1356	2668	2422	-0.01614	0.689814	FALSE	pyrimidine-nucleoside phosphorylase
MYY1357	760	660	-0.0801136	0.295786	FALSE	16S rRNA methyltransferase
MYY1358	454	490	0.233509	0.0128895	FALSE	type I pantothenate kinase
MYY1359	1612	1638	0.146503	0.00377684	FALSE	30S ribosomal protein S20
MYY1360	267	248	0.0169202	0.894118	FALSE	DNA topology modulation protein FlaR
MYY1361	2525	2139	-0.115927	0.00612729	FALSE	purine-nucleoside phosphorylase
MYY1362	1703	1468	-0.0908067	0.0765962	FALSE	hemolysin
MYY1363	1609	1307	-0.176485	0.000981034	True	hypothetical protein
MYY1364	1892	1546	-0.167952	0.000658451	True	topology modulation protein
MYY1365	3649	3179	-0.0755084	0.0306639	FALSE	purine-nucleoside phosphorylase
MYY1366	1559	1384	-0.0483572	0.363403	FALSE	hypothetical protein
MYY1367	4258	3496	-0.161051	9.25725e-07	True	phosphopentomutase
MYY1368	1709	1501	-0.0638086	0.210444	FALSE	ribose-5-phosphate isomerase
MYY1369	1501	1284	-0.101859	0.0627163	FALSE	NAD(P)H-hydrate dehydratase
MYY1370	618	578	0.0268824	0.747244	FALSE	methenyltetrahydrofolate cyclohydrolase
MYY1371	426	393	0.00709565	0.943889	FALSE	peptide ABC transporter ATP-binding protein
MYY1372	350	329	0.0341524	0.7577	FALSE	glutamine ABC transporter permease
MYY1373	849	774	-0.0100112	0.888836	FALSE	hypothetical protein
MYY1374	12565	10148	-0.184795	5.54252e-22	True	ATP-dependent Clp protease ATP-binding subunit
MYY1375	483	549	0.308203	0.00060448	True	transposase
MYY1377	3224	2461	-0.266187	4.23881e-12	True	hypothetical protein
MYY1378	2	0	NA	NA	FALSE	hypothetical protein
MYY1379	88	87	0.106932	0.623796	FALSE	transposase
MYY1380	25	19	-0.272509	0.532741	FALSE	DNA-binding protein
MYY1381	833	799	0.0632988	0.375292	FALSE	transposase
MYY1382	472	455	0.0704995	0.456746	FALSE	hypothetical protein
MYY1383	638	481	-0.2841	0.00104179	FALSE	transposase
MYY1384	12052	11258	0.0250977	0.183699	FALSE	septation ring formation regulator EzrA
MYY1385	8275	7826	0.0429356	0.0587773	FALSE	DNA gyrase subunit B
MYY1386	1084	1017	0.0313747	0.618094	FALSE	hydrolase
MYY1387	1032	1031	0.122021	0.0546277	FALSE	4-methyl-5(B-hydroxyethyl)-thiazole monophosphate biosynthesis protein
MYY1388	2079	1932	0.0176251	0.69878	FALSE	rod shape-determining protein RodA
MYY1389	3344	3148	0.0362805	0.310772	FALSE	bifunctional DnaQ family exonuclease/ATP-dependent helicase
MYY1390	2556	2507	0.0954939	0.0184527	FALSE	peptidase U32
MYY1391	2486	2376	0.0581283	0.159886	FALSE	membrane protein
MYY1392	30485	26017	-0.105225	4.02079e-18	True	two-component sensor histidine kinase
MYY1393	15185	12968	-0.104271	1.33166e-09	True	DNA-binding response regulator
MYY1394	19248	18709	0.0824437	2.44257e-08	True	aminopeptidase
MYY1395	601	564	0.0317499	0.70716	FALSE	RNA-binding protein
MYY1396	944	893	0.0432931	0.520028	FALSE	hypothetical protein
MYY1397	525	451	-0.0957702	0.300224	FALSE	NUDIX hydrolase
MYY1398	850	713	-0.130141	0.0749708	FALSE	NAD(P)-dependent dehydrogenase
MYY1399	93	116	0.442242	0.0270997	FALSE	hypothetical protein
MYY1400	1433	1289	-0.0293666	0.59547	FALSE	aldo/keto reductase
MYY1401	652	482	-0.312419	0.000286346	True	membrane protein
MYY1402	215	128	-0.624773	7.94916e-05	True	PadR family transcriptional regulator
MYY1403	6	3	-0.87658	0.375963	FALSE	hypothetical protein
MYY1404	7487	6837	-0.00760456	0.752315	FALSE	methionine--tRNA ligase
MYY1405	1438	1501	0.18528	0.000496283	True	membrane protein
MYY1406	509	565	0.274005	0.00186105	FALSE	ABC transporter ATP-binding protein
MYY1407	971	1027	0.204313	0.00154453	FALSE	transporter
MYY1408	15358	13304	-0.0837105	8.96372e-07	True	glutathione-disulfide reductase
MYY1409	311	287	0.00755593	0.948936	FALSE	BioY family transporter
MYY1410	3	2	-0.461543	0.723183	FALSE	hypothetical protein
MYY1411	39	57	0.670908	0.023886	FALSE	hypothetical protein
MYY1412	1587	1456	-0.000872001	0.986698	FALSE	hypothetical protein
MYY1413	451	423	0.03095	0.751103	FALSE	hypothetical protein
MYY1414	1566	1457	0.0193364	0.712461	FALSE	tRNA (guanosine(37)-N1)-methyltransferase TrmD
MYY1415	1020	978	0.062757	0.330746	FALSE	ribosome maturation factor RimM
MYY1416	2076	1883	-0.0173537	0.70511	FALSE	alpha/beta hydrolase
MYY1417	3	2	-0.461543	0.723183	FALSE	IS1380 family transposase
MYY1418	152817	142718	0.024782	2.29912e-06	True	elongation factor Tu
MYY1420	7478	7640	0.15434	4.59085e-11	True	aquaporin
MYY1421	10	7	-0.391153	0.579036	FALSE	cell wall surface anchor protein
MYY1422	23	37	0.809311	0.0320791	FALSE	hypothetical protein
MYY1423	3	3	0.12342	0.916517	FALSE	hypothetical protein
MYY1424	2	7	1.93077	0.0670474	FALSE	IS630 family transposase
MYY1427	9435	9189	0.0853051	5.36126e-05	True	phosphoglucomutase
MYY1428	7076	5990	-0.116958	3.6594e-06	True	thiol reductase thioredoxin
MYY1429	2051	1915	0.0244367	0.593672	FALSE	glutamine ABC transporter substrate-binding protein
MYY1430	1203	1055	-0.0659739	0.277513	FALSE	amino acid ABC transporter ATP-binding protein
MYY1431	1099	1025	0.0228523	0.715041	FALSE	amino acid ABC transporter permease
MYY1432	4333	4019	0.0148901	0.637055	FALSE	hypothetical protein
MYY1433	4011	3636	-0.01819	0.581382	FALSE	AI-2E family transporter
MYY1434	2172	2154	0.111414	0.0110454	FALSE	hypothetical protein
MYY1435	4324	4060	0.032533	0.301628	FALSE	ATP synthase epsilon chain
MYY1436	22557	20965	0.0178274	0.196591	FALSE	ATP synthase subunit beta
MYY1437	12569	11980	0.0541778	0.00322215	FALSE	ATP synthase subunit gamma
MYY1438	18319	16977	0.0136606	0.373045	FALSE	ATP synthase subunit alpha
MYY1439	2861	2909	0.147424	0.0001029	True	ATP synthase subunit delta
MYY1440	3865	3669	0.0483383	0.145678	FALSE	ATP synthase subunit B
MYY1441	6741	6173	-0.00357106	0.888097	FALSE	ATP synthase subunit A
MYY1442	572	611	0.218577	0.00915766	FALSE	ATP synthase subunit C
MYY1445	833	774	0.0174368	0.808549	FALSE	N-acetyltransferase
MYY1446	82	63	-0.256852	0.285618	FALSE	hypothetical protein
MYY1447	4455	4246	0.0540987	0.0801088	FALSE	transcription elongation factor GreA
MYY1448	17002	15794	0.0170919	0.282707	FALSE	aminodeoxychorismate lyase
MYY1449	519	580	0.283738	0.00111776	FALSE	N-acetyltransferase
MYY1450	386	355	0.00263795	0.980144	FALSE	GNAT family acetyltransferase
MYY1451	4312	4273	0.110312	0.000392431	True	UDP-N-acetylmuramate--L-alanine ligase
MYY1452	1325	1310	0.106994	0.0568421	FALSE	hypothetical protein
MYY1453	4427	3947	-0.0421531	0.181279	FALSE	RNA helicase
MYY1454	379	336	-0.0503168	0.641144	FALSE	cysteine desulfhydrase
MYY1455	329	271	-0.156375	0.185159	FALSE	cystathionine gamma-synthase
MYY1456	28	48	0.901027	0.00746959	FALSE	ABC transporter
MYY1457	25	21	-0.128119	0.763628	FALSE	hypothetical protein
MYY1458	1056	933	-0.0552411	0.393395	FALSE	peptide-binding protein
MYY1459	4886	4526	0.0130025	0.661832	FALSE	polysaccharide biosynthesis protein
MYY1460	2108	1934	-0.000867301	0.984751	FALSE	UDP-N-acetylmuramoylalanyl-D-glutamate--2, 6-diaminopimelate ligase
MYY1461	1777	1520	-0.101953	0.042666	FALSE	CsbD family protein
MYY1462	480	457	0.0525795	0.576847	FALSE	hypothetical protein
MYY1463	590	493	-0.135708	0.122236	FALSE	DP-N-acetylmuramoylalanyl-D-glutamate--2, 6-diaminopimelate ligase
MYY1464	6234	5705	-0.0045115	0.864288	FALSE	manganese-dependent inorganic pyrophosphatase
MYY1465	342	330	0.0718895	0.518194	FALSE	hypothetical protein
MYY1466	2293	2254	0.0986709	0.0210347	FALSE	hypothetical protein
MYY1467	964	906	0.0338977	0.611331	FALSE	hypothetical protein
MYY1468	5458	5054	0.012473	0.657452	FALSE	peptidyl-prolyl cis-trans isomerase
MYY1469	5301	5507	0.178422	1.24543e-10	True	30S ribosomal protein S18
MYY1470	10554	10483	0.113682	1.05386e-08	True	single-stranded DNA-binding protein
MYY1471	8364	8455	0.139031	3.95156e-10	True	30S ribosomal protein S6
MYY1472	5784	5626	0.0834618	0.0019853	FALSE	asparagine--tRNA ligase
MYY1473	395	414	0.191198	0.0593748	FALSE	hypothetical protein
MYY1474	2936	2869	0.0901158	0.0172602	FALSE	aspartate aminotransferase
MYY1475	556	522	0.0323847	0.712427	FALSE	peptidase
MYY1477	4438	3835	-0.0872633	0.00597251	FALSE	NAD(P)H-dependent oxidoreductase
MYY1479	731	664	-0.0152684	0.843336	FALSE	YSIRK signal domain/LPXTG anchor domain surface protein
MYY1480	147	152	0.171675	0.303373	FALSE	transcriptional regulator
MYY1481	823	796	0.0752958	0.2935	FALSE	peroxide stress protein YaaA
MYY1482	28	34	0.403528	0.271718	FALSE	membrane protein
MYY1483	2391	2072	-0.0831704	0.0543041	FALSE	hypothetical protein
MYY1484	259	238	0.00142925	0.991189	FALSE	peptide deformylase
MYY1485	2095	2246	0.223827	3.17691e-07	True	glutathione S-transferase
MYY1486	9126	9451	0.173904	1.97039e-16	True	ATPase
MYY1487	2008	2001	0.118382	0.00934005	FALSE	cation transporter
MYY1488	9731	8511	-0.0698396	0.00107807	FALSE	antibiotic ABC transporter ATP-binding protein
MYY1489	4919	4356	-0.0519413	0.0830084	FALSE	CCA tRNA nucleotidyltransferase
MYY1490	13335	11963	-0.0332188	0.0668832	FALSE	4-hydroxy-tetrahydrodipicolinate reductase
MYY1491	11999	11094	0.0102852	0.587666	FALSE	hypothetical protein
MYY1492	2803	2557	-0.00909981	0.817373	FALSE	transposase
MYY1493	13678	12008	-0.0644416	0.000342462	True	phosphoglucosamine mutase
MYY1495	4207	3671	-0.0731989	0.024398	FALSE	ABC transporter permease
MYY1496	2105	1867	-0.0496785	0.278016	FALSE	ferredoxin--NADP(+) reductase
MYY1497	2678	2230	-0.140692	0.000647052	True	sporulation protein
MYY1498	3215	2808	-0.071856	0.0533801	FALSE	YvcK family protein
MYY1499	3313	2843	-0.0973043	0.00819558	FALSE	RNase adaptor protein RapZ
MYY1500	3078	2852	0.0134005	0.720526	FALSE	RidA family protein
MYY1501	4899	4161	-0.112137	0.000218967	True	GTP-binding protein
MYY1502	10888	9758	-0.0346618	0.0841691	FALSE	ATP-dependent Clp protease ATP-binding subunit ClpX
MYY1503	98	76	-0.243363	0.267602	FALSE	hypothetical protein
MYY1504	3177	3173	0.121602	0.000777427	True	dihydrofolate reductase
MYY1505	56413	53101	0.0361311	3.14297e-05	True	DNA starvation/stationary phase protection protein
MYY1506	24570	23295	0.0465422	0.000405225	True	1,4-beta-N-acetylmuramidase
MYY1507	11943	11418	0.0585645	0.00189557	FALSE	triose-phosphate isomerase
MYY1508	1675	1492	-0.0434938	0.396394	FALSE	DNA replication protein DnaD
MYY1509	2973	2834	0.0543401	0.151028	FALSE	homoserine O-succinyltransferase
MYY1510	3944	3628	0.00293468	0.929454	FALSE	adenine phosphoribosyltransferase
MYY1511	914	872	0.0555537	0.415651	FALSE	SAM-dependent methyltransferase
MYY1512	65	35	-0.769665	0.00914727	FALSE	hypothetical protein
MYY1513	4164	2655	-0.525838	5.01059e-50	True	ABC transporter ATP-binding protein
MYY1514	1383	1237	-0.0375359	0.505583	FALSE	isochorismatase
MYY1515	1745	1500	-0.0948448	0.0613596	FALSE	GTP-sensing transcriptional pleiotropic repressor CodY
MYY1516	7827	7828	0.123604	8.06643e-08	True	RNA helicase
MYY1517	2330	2375	0.151017	0.000327787	True	MFS transporter
MYY1518	26680	23402	-0.0657071	3.34074e-07	True	pyridine nucleotide-disulfide oxidoreductase
MYY1519	4565	4164	-0.00922502	0.765102	FALSE	UDP-N-acetylmuramyl peptide synthase
MYY1520	3616	3259	-0.0265456	0.445545	FALSE	glutamine amidotransferase
MYY1521	3565	3241	-0.0140433	0.687989	FALSE	dipeptidase
MYY1522	39	61	0.768755	0.00847154	FALSE	transposase
MYY1523	8	6	-0.291618	0.70663	FALSE	transposase
MYY1524	3	10	1.86039	0.0327632	FALSE	hypothetical protein
MYY1526	341	315	0.00899986	0.93632	FALSE	membrane protein
MYY1527	391	334	-0.103901	0.332771	FALSE	hydroxymethylpyrimidine/phosphomethylpyrimidine kinase
MYY1528	403	319	-0.213804	0.0471191	FALSE	tRNA pseudouridine(38-40) synthase TruA
MYY1529	4	2	-0.87658	0.469746	FALSE	hypothetical protein
MYY1530	1434	1615	0.294909	1.68133e-08	True	MFS transporter
MYY1531	2462	2632	0.219748	5.39717e-08	True	hypothetical protein
MYY1532	1195	1203	0.133046	0.0238694	FALSE	hypothetical protein
MYY1533	1905	1698	-0.0425348	0.376344	FALSE	cytidylate kinase
MYY1534	1322	1225	0.0134793	0.81358	FALSE	hypothetical protein
MYY1535	262	235	-0.0334863	0.795899	FALSE	hypothetical protein
MYY1536	1383	1331	0.0681292	0.218449	FALSE	glycosyl transferase family 2
MYY1537	6663	6360	0.0562746	0.0259109	FALSE	UDP-glucose 4-epimerase
MYY1539	1239	1297	0.189422	0.000941687	True	FAD-dependent oxidoreductase
MYY1540	600	627	0.186923	0.0232009	FALSE	Nif3-like dinuclear metal center hexameric protein
MYY1541	446	374	-0.130586	0.195629	FALSE	SAM-dependent methyltransferase
MYY1543	11	20	0.985916	0.0626179	FALSE	hypothetical protein
MYY1545	450	411	-0.00736684	0.940282	FALSE	transketolase
MYY1546	103	77	-0.296294	0.170346	FALSE	allulose-6-phosphate 3-epimerase
MYY1547	136	146	0.225781	0.188765	FALSE	PTS fructose transporter subunit IIC
MYY1548	12	12	0.12342	0.833945	FALSE	PTS fructose transporter subunit IIB
MYY1549	25	11	-1.061	0.0341197	FALSE	PTS fructose transporter subunit IIA
MYY1550	24	22	-0.00211111	0.996041	FALSE	PTS fructose transporter subunit IIA
MYY1551	208	180	-0.0851669	0.561291	FALSE	transcription antiterminator BglG
MYY1552	10198	9537	0.026741	0.192513	FALSE	ATPase
MYY1553	857	788	0.0023202	0.97398	FALSE	1-acyl-sn-glycerol-3-phosphate acyltransferase
MYY1554	2240	2320	0.174046	4.59086e-05	True	cadmium resistance protein CadD
MYY1555	16598	17697	0.215915	8.45516e-44	True	30S ribosomal protein S15
MYY1556	17	10	-0.642115	0.255567	FALSE	hypothetical protein
MYY1557	235	257	0.252527	0.0522308	FALSE	30S ribosomal protein S15
MYY1558	25	25	0.12342	0.762197	FALSE	hypothetical protein
MYY1559	4705	4627	0.0993021	0.000876916	True	threonine--tRNA ligase
MYY1560	908	815	-0.0324725	0.640463	FALSE	sensor histidine kinase
MYY1561	577	522	-0.0211017	0.808459	FALSE	DNA-binding response regulator
MYY1562	232	222	0.0598546	0.658377	FALSE	alpha/beta hydrolase
MYY1563	956	787	-0.157227	0.0231605	FALSE	Rrf2 family transcriptional regulator
MYY1564	1494	1325	-0.049768	0.359939	FALSE	serine/threonine protein phosphatase
MYY1565	1103	1017	0.00630666	0.919827	FALSE	MarR family transcriptional regulator
MYY1566	3	3	0.12342	0.916517	FALSE	hypothetical protein
MYY1567	735	643	-0.0695057	0.371498	FALSE	membrane protein
MYY1568	504	492	0.0886544	0.331987	FALSE	hypothetical protein
MYY1569	832	738	-0.0495429	0.496451	FALSE	D-tyrosyl-tRNA(Tyr) deacylase
MYY1570	4110	3624	-0.0581357	0.0764775	FALSE	GTP pyrophosphokinase
MYY1571	793	781	0.101421	0.162945	FALSE	hydrolase
MYY1572	18669	16959	-0.0151738	0.320272	FALSE	endopeptidase
MYY1573	1629	1393	-0.102372	0.0513511	FALSE	manganese ABC transporter ATP-binding protein
MYY1574	1775	1594	-0.0317476	0.523111	FALSE	membrane protein
MYY1575	2545	2032	-0.201345	2.48897e-06	True	manganese ABC transporter substrate-binding lipoprotein
MYY1576	3204	2838	-0.0515798	0.164769	FALSE	2-Cys peroxiredoxin
MYY1577	2255	1777	-0.220264	1.34395e-06	True	peptide ABC transporter permease
MYY1578	451	406	-0.0282279	0.77462	FALSE	macrolide ABC transporter ATP-binding protein
MYY1579	1037	953	0.001552	0.980855	FALSE	hypothetical protein
MYY1580	13581	12691	0.0256358	0.149352	FALSE	2,3-bisphosphoglycerate-dependent phosphoglycerate mutase
MYY1582	7	10	0.637993	0.365519	FALSE	hypothetical protein
MYY1583	5071	5439	0.224491	1.45513e-15	True	isoleucine--tRNA ligase
MYY1585	4788	4453	0.0187742	0.531451	FALSE	cell division protein DivIVA
MYY1586	4451	4470	0.129565	2.18944e-05	True	hypothetical protein
MYY1587	235	281	0.381329	0.0027219	FALSE	membrane protein
MYY1589	5652	5056	-0.0373452	0.180421	FALSE	YggS family pyridoxal phosphate enzyme
MYY1590	26396	23642	-0.0355475	0.00577225	FALSE	cell division protein FtsZ
MYY1591	24020	20688	-0.0920222	1.48888e-11	True	cell division protein FtsA
MYY1592	1942	1994	0.161542	0.000440693	True	membrane protein
MYY1593	546	477	-0.0714919	0.428376	FALSE	NUDIX hydrolase
MYY1594	1622	1534	0.0429444	0.402903	FALSE	UDP-N-acetylmuramoyl-tripeptide--D-alanyl-D-alanine ligase
MYY1595	3829	3563	0.0195446	0.560147	FALSE	D-alanine--D-alanine ligase A
MYY1596	1542	1412	-0.0036429	0.945288	FALSE	recombination protein RecR
MYY1597	4154	3801	-0.00470242	0.884397	FALSE	penicillin-binding protein 2B
MYY1598	2464	2263	0.0006541	0.987562	FALSE	MurR/RpiR family transcriptional regulator
MYY1599	847	764	-0.0253696	0.724199	FALSE	hypothetical protein
MYY1600	861	820	0.0530304	0.450958	FALSE	N-acetylneuraminate lyase
MYY1601	352	280	-0.206729	0.0724684	FALSE	hypothetical protein
MYY1602	113	83	-0.32172	0.120545	FALSE	hypothetical protein
MYY1603	312	239	-0.261116	0.0343557	FALSE	beta-galactosidase subunit beta
MYY1604	639	565	-0.0541453	0.515146	FALSE	sugar ABC transporter permease
MYY1605	567	491	-0.0842059	0.342877	FALSE	acetylneuraminate ABC transporter permease
MYY1606	2712	1735	-0.521002	1.17466e-32	True	sugar ABC transporter substrate-binding protein
MYY1607	2060	1272	-0.572126	1.49198e-29	True	PTS glucose transporter subunit IIBC
MYY1608	785	469	-0.619685	7.13636e-14	True	N-acetylmannosamine-6-phosphate 2-epimerase
MYY1609	26	30	0.329871	0.392648	FALSE	oxidoreductase
MYY1610	31	30	0.0761141	0.836706	FALSE	sialidase
MYY1611	9	9	0.12342	0.85593	FALSE	sugar ABC transporter permease
MYY1612	11	10	-0.0140838	0.982157	FALSE	sugar ABC transporter permease
MYY1613	91	98	0.230335	0.272385	FALSE	ABC transporter substrate-binding protein
MYY1614	109	120	0.262126	0.169257	FALSE	beta-D-galactosidase
MYY1615	2838	2061	-0.33811	3.49244e-16	True	sialidase
MYY1616	55	58	0.200041	0.461009	FALSE	hypothetical protein
MYY1619	6389	5909	0.0107436	0.679497	FALSE	DNA helicase RecG
MYY1620	3570	3253	-0.0107335	0.758593	FALSE	alanine racemase
MYY1621	406	373	0.00111567	0.991389	FALSE	holo-ACP synthase
MYY1622	7226	6692	0.01266	0.604489	FALSE	3-deoxy-7-phosphoheptulonate synthase
MYY1623	5951	5560	0.0253725	0.345154	FALSE	phospho-2-dehydro-3-deoxyheptonate aldolase
MYY1624	20910	19506	0.0231447	0.106222	FALSE	protein translocase subunit SecA
MYY1626	308	265	-0.0935182	0.438274	FALSE	ABC transporter ATP-binding protein
MYY1627	234	170	-0.337554	0.0194066	FALSE	hypothetical protein
MYY1628	525	375	-0.362007	0.000184542	True	hypothetical protein
MYY1629	5673	5267	0.0162894	0.554651	FALSE	ribosome biogenesis GTPase Der
MYY1630	2455	2391	0.0853109	0.0394499	FALSE	NADPH-dependent oxidoreductase
MYY1631	2807	2410	-0.0965761	0.0157075	FALSE	primosomal protein DnaI
MYY1632	3068	2805	-0.00587794	0.875918	FALSE	DNA helicase
MYY1633	1414	1164	-0.157271	0.00573598	FALSE	NrdR family transcriptional regulator
MYY1634	405	404	0.119853	0.237191	FALSE	GntR family transcriptional regulator
MYY1635	812	745	-0.00081953	0.991057	FALSE	multidrug ABC transporter ATP-binding protein
MYY1636	1198	1067	-0.043648	0.471694	FALSE	membrane protein
MYY1637	1809	1318	-0.333422	1.3159e-10	True	sodium ABC transporter permease
MYY1638	1280	1070	-0.135113	0.0234081	FALSE	sodium ABC transporter ATP-binding protein
MYY1639	37	36	0.0838914	0.803735	FALSE	hypothetical protein
MYY1640	809	734	-0.0169399	0.817627	FALSE	TVP38/TMEM64 family protein
MYY1641	882	900	0.152566	0.0255365	FALSE	fructokinase
MYY1642	3519	3332	0.0446427	0.200082	FALSE	PTS beta-glucoside transporter subunit EIIBCA
MYY1643	773	718	0.0169352	0.820678	FALSE	sucrose-6-phosphate hydrolase
MYY1644	406	409	0.134041	0.184558	FALSE	LacI family transcriptional regulator
MYY1645	6019	5452	-0.0193185	0.473192	FALSE	hydroxymethylglutaryl-CoA reductase, degradative
MYY1646	6700	5986	-0.039149	0.126402	FALSE	hydroxymethylglutaryl-CoA synthase
MYY1647	269	242	-0.0291794	0.819217	FALSE	hypothetical protein
MYY1649	399	405	0.144953	0.154117	FALSE	membrane protein
MYY1650	1158	1020	-0.0596463	0.334901	FALSE	membrane protein
MYY1651	17333	16104	0.0173175	0.271746	FALSE	serine/threonine protein kinase
MYY1652	3602	3369	0.026942	0.435417	FALSE	protein phosphatase PhpP
MYY1653	2524	2352	0.0215959	0.601105	FALSE	16S rRNA (cytosine(967)-C(5))-methyltransferase
MYY1654	1513	1319	-0.0745477	0.169417	FALSE	methionyl-tRNA formyltransferase
MYY1655	3321	2796	-0.124834	0.000725278	True	primosomal protein N'
MYY1656	839	783	0.0237613	0.740092	FALSE	DNA-directed RNA polymerase subunit omega
MYY1657	2275	2126	0.0256948	0.55454	FALSE	guanylate kinase
MYY1658	12174	11960	0.0978339	1.32932e-07	True	ribonuclease Y
MYY1659	5	10	1.12342	0.142961	FALSE	prevent-host-death protein
MYY1661	1941	1783	0.000926357	0.984366	FALSE	hypothetical protein
MYY1662	969	860	-0.0487402	0.470196	FALSE	SAM-dependent methyltransferase
MYY1663	1021	840	-0.158102	0.0183039	FALSE	ribosome silencing factor RsfS
MYY1664	1214	1160	0.0577762	0.329045	FALSE	cysteine hydrolase
MYY1665	1457	1363	0.0272045	0.616494	FALSE	HD domain-containing protein
MYY1666	2061	1824	-0.052819	0.254028	FALSE	nicotinate-nicotinamide nucleotide adenylyltransferase
MYY1667	1117	1095	0.0947215	0.122403	FALSE	RNA-binding protein
MYY1668	4052	3659	-0.023765	0.469477	FALSE	ribosome biogenesis GTPase YqeH
MYY1669	963	877	-0.0115392	0.863797	FALSE	haloacid dehalogenase
MYY1670	2609	2203	-0.120608	0.00377635	FALSE	magnesium transporter
MYY1671	933	835	-0.0366811	0.593059	FALSE	small conductance mechanosensitive ion channel protein
MYY1674	143	180	0.455402	0.0046762	FALSE	hypothetical protein
MYY1675	2109	1834	-0.0781457	0.0892036	FALSE	MarR family transcriptional regulator
MYY1676	4523	3883	-0.0966885	0.00213869	FALSE	DUF4649 domain-containing protein
MYY1677	17385	13650	-0.225522	5.68093e-43	True	thiol reductase thioredoxin
MYY1678	151	120	-0.208094	0.236454	FALSE	NADPH-dependent 7-cyano-7-deazaguanine reductase QueF
MYY1679	92	65	-0.377774	0.103314	FALSE	hypothetical protein
MYY1680	11008	10862	0.104157	9.02372e-08	True	aquaporin
MYY1681	65	51	-0.226523	0.39932	FALSE	hypothetical protein
MYY1682	902	773	-0.0992392	0.159645	FALSE	hypothetical protein
MYY1684	5012	4798	0.0604665	0.0377914	FALSE	hypothetical protein
MYY1685	1532	1382	-0.0252389	0.636827	FALSE	oligoendopeptidase F
MYY1686	1986	1687	-0.111986	0.0187896	FALSE	16S rRNA (uracil(1498)-N(3))-methyltransferase
MYY1687	1538	1430	0.0183794	0.72851	FALSE	ribosomal protein L11 methyltransferase
MYY1688	4222	3620	-0.0985171	0.00251592	FALSE	tryptophan synthase subunit beta
MYY1689	2007	1515	-0.282303	7.41329e-09	True	serine protease
MYY1690	1	0	NA	NA	FALSE	ATPase AAA
MYY1691	657	662	0.134358	0.0906464	FALSE	7,8-dihydro-8-oxoguanine-triphosphatase
MYY1692	368	305	-0.147477	0.185611	FALSE	peptidase M50
MYY1693	1368	1105	-0.184602	0.00150191	FALSE	hypothetical protein
MYY1694	112	104	0.0165046	0.932995	FALSE	HicB family protein
MYY1695	87	101	0.338688	0.107847	FALSE	addiction module toxin, HicA family
MYY1696	133	150	0.296956	0.0835267	FALSE	hypothetical protein
MYY1697	1390	1325	0.0543272	0.326357	FALSE	recombinase RarA
MYY1698	138	74	-0.775651	0.000131591	True	beta-fructofuranosidase
MYY1699	141	87	-0.573188	0.00309667	FALSE	ABC transporter substrate-binding protein
MYY1700	36	23	-0.522943	0.168965	FALSE	sugar ABC transporter permease
MYY1701	48	25	-0.817687	0.0182802	FALSE	ABC transporter permease
MYY1702	1570	1446	0.00472276	0.928364	FALSE	LacI family transcriptional regulator
MYY1703	493	450	-0.00824287	0.930096	FALSE	aspartate aminotransferase
MYY1705	2640	2441	0.0103541	0.798059	FALSE	hypothetical protein
MYY1706	84	61	-0.33816	0.160637	FALSE	membrane protein
MYY1707	3934	3733	0.0477583	0.147017	FALSE	general stress protein
MYY1708	656	619	0.0396634	0.623436	FALSE	CsbD family protein
MYY1709	95	114	0.386454	0.0532165	FALSE	N-acetyltransferase
MYY1710	30	15	-0.87658	0.0477346	FALSE	prepilin peptidase
MYY1711	1784	1603	-0.0309214	0.532888	FALSE	DNA-binding protein
MYY1712	1006	818	-0.175038	0.00972964	FALSE	hypothetical protein
MYY1713	212	214	0.136966	0.326984	FALSE	tryptophan synthase subunit alpha
MYY1714	365	391	0.222692	0.0337974	FALSE	tryptophan synthase subunit beta
MYY1715	106	119	0.290317	0.131379	FALSE	N-(5'-phosphoribosyl)anthranilate isomerase
MYY1716	165	193	0.349555	0.0220351	FALSE	indole-3-glycerol-phosphate synthase
MYY1717	238	220	0.00996172	0.941096	FALSE	anthranilate phosphoribosyltransferase
MYY1718	100	84	-0.128119	0.547544	FALSE	glutamine amidotransferase
MYY1719	267	287	0.227631	0.0632893	FALSE	anthranilate synthase component I
MYY1720	535	560	0.189308	0.0298663	FALSE	hypothetical protein
MYY1721	814	649	-0.203391	0.00716782	FALSE	LacI family transcriptional regulator
MYY1723	50	77	0.74635	0.00394121	FALSE	iron ABC transporter permease
MYY1724	21	34	0.818565	0.038	FALSE	spermidine/putrescine ABC transporter ATP-binding protein
MYY1725	48	45	0.0303104	0.919293	FALSE	iron ABC transporter substrate-binding protein
MYY1726	28	14	-0.87658	0.0558	FALSE	hypothetical protein
MYY1727	21	22	0.190534	0.664903	FALSE	UDP-glucose 4-epimerase
MYY1728	53	60	0.30239	0.265499	FALSE	galactose-1-phosphate uridylyltransferase
MYY1729	16	11	-0.417149	0.456249	FALSE	PhoU family transcriptional regulator
MYY1730	14	7	-0.87658	0.176245	FALSE	hypothetical protein
MYY1731	72	55	-0.265146	0.302362	FALSE	plasmid stabilization protein
MYY1733	6716	6656	0.110473	9.34731e-06	True	capsular polysaccharide biosynthesis protein
MYY1734	2429	2442	0.13112	0.00150546	FALSE	glycosyl transferase
MYY1735	3910	3941	0.134813	3.42711e-05	True	multidrug ABC transporter ATP-binding protein
MYY1736	3272	3204	0.0931212	0.00935147	FALSE	multidrug ABC transporter ATP-binding protein
MYY1737	308	305	0.109299	0.348084	FALSE	DUF421 domain-containing protein
MYY1738	784	797	0.147146	0.0424842	FALSE	hypothetical protein
MYY1739	2541	2331	-0.0010276	0.980164	FALSE	exodeoxyribonuclease
MYY1740	75	56	-0.298044	0.239382	FALSE	glyoxalase
MYY1741	18	9	-0.87658	0.125156	FALSE	hypothetical protein
MYY1742	233	198	-0.11141	0.423332	FALSE	xanthine phosphoribosyltransferase
MYY1743	733	811	0.269308	0.000245366	True	xanthine permease
MYY1744	251	276	0.260401	0.0383028	FALSE	protein DpnD
MYY1745	351	416	0.368532	0.000411453	True	type-2 restriction enzyme DpnI
MYY1746	522	432	-0.149599	0.109908	FALSE	thioesterase
MYY1747	884	406	-0.999147	3.89801e-33	True	galactose-1-phosphate uridylyltransferase
MYY1748	579	313	-0.763981	1.07812e-14	True	galactokinase
MYY1749	346	316	-0.00742771	0.947193	FALSE	LacI family transcriptional regulator
MYY1750	1227	853	-0.401098	3.14749e-10	True	Zn-dependent alcohol dehydrogenase
MYY1751	288	267	0.0141907	0.90775	FALSE	MerR family transcriptional regulator
MYY1752	335	181	-0.764752	3.9896e-09	True	cation transporter
MYY1753	51	50	0.0948506	0.741014	FALSE	TetR family transcriptional regulator
MYY1754	118	109	0.00896105	0.962677	FALSE	nicotinamide mononucleotide transporter PnuC
MYY1756	24121	18552	-0.255295	2.58583e-74	True	glycine/betaine ABC transporter permease
MYY1757	6845	5382	-0.223488	1.32112e-17	True	glycine/betaine ABC transporter ATP-binding protein
MYY1758	6965	5542	-0.206297	1.49452e-15	True	polyketide cyclase
MYY1759	4028	3436	-0.105914	0.00153147	FALSE	MarR family transcriptional regulator
MYY1760	1339	1267	0.0436803	0.43947	FALSE	hypothetical protein
MYY1761	8466	7640	-0.0246881	0.27733	FALSE	glutamyl aminopeptidase
MYY1762	321	283	-0.0583515	0.61936	FALSE	UDP-glucose 4-epimerase GalE
MYY1763	1357	1439	0.208066	0.000136557	True	ferrichrome ABC transporter permease
MYY1764	1211	1311	0.237889	3.45691e-05	True	ferrichrome ABC transporter permease
MYY1765	1564	1594	0.150831	0.00329021	FALSE	iron ABC transporter ATP-binding protein
MYY1766	2394	2658	0.274338	1.40173e-11	True	iron ABC transporter substrate-binding protein
MYY1767	248	243	0.094036	0.469999	FALSE	membrane protein insertion efficiency factor YidD
MYY1768	2187	1913	-0.0696966	0.122129	FALSE	ribosomal large subunit pseudouridine synthase B
MYY1769	1537	1416	0.00512387	0.923112	FALSE	segregation/condensation protein B
MYY1770	2248	2080	0.0113613	0.795555	FALSE	segregation/condensation protein A
MYY1771	2448	2201	-0.0300246	0.478043	FALSE	site-specific tyrosine recombinase XerD
MYY1772	715	622	-0.0776089	0.325703	FALSE	CBS domain-containing protein
MYY1773	1038	860	-0.147978	0.0257107	FALSE	phosphodiesterase
MYY1774	2683	2459	-0.00235555	0.95331	FALSE	non-canonical purine NTP pyrophosphatase
MYY1775	2850	2496	-0.0679242	0.0853469	FALSE	glutamate racemase
MYY1776	1332	1351	0.143853	0.00977084	FALSE	hypothetical protein
MYY1777	3183	3040	0.0571039	0.118264	FALSE	alpha,alpha-phosphotrehalase
MYY1778	4733	4482	0.0448075	0.135789	FALSE	PTS beta-glucoside transporter subunit EIIBCA
MYY1779	549	524	0.0561804	0.523457	FALSE	trehalose operon repressor
MYY1781	9	9	0.12342	0.85593	FALSE	transposase
MYY1783	20	18	-0.0285833	0.951318	FALSE	hypothetical protein
MYY1784	7264	6986	0.0671222	0.00544389	FALSE	oligopeptide transport ATP-binding protein AmiF
MYY1785	7588	7329	0.0733165	0.00189374	FALSE	ABC transporter ATP-binding protein
MYY1786	4940	4673	0.0432578	0.141332	FALSE	peptide ABC transporter permease
MYY1787	7692	7561	0.0986381	2.37474e-05	True	peptide ABC transporter permease
MYY1788	14103	13644	0.0756843	1.21011e-05	True	peptide ABC transporter ATP-binding protein
MYY1790	3456	3017	-0.0725687	0.0431161	FALSE	polymerase
MYY1791	1516	650	-1.09834	1.36891e-64	True	sucrose phosphorylase
MYY1792	81	27	-1.46154	9.53519e-07	True	hypothetical protein
MYY1793	518	210	-1.17914	8.56142e-26	True	sugar ABC transporter permease
MYY1794	627	219	-1.39411	1.49548e-39	True	sugar ABC transporter permease
MYY1795	1188	469	-1.21746	8.22138e-60	True	sugar ABC transporter substrate-binding protein
MYY1796	1632	571	-1.39166	8.8075e-100	True	alpha-galactosidase
MYY1797	314	283	-0.0265427	0.822196	FALSE	AraC family transcriptional regulator
MYY1798	664	629	0.0452965	0.572293	FALSE	bifunctional biotin--[acetyl-CoA-carboxylase] synthetase/biotin operon repressor
MYY1799	1102	1013	0.00192972	0.975461	FALSE	RNA methyltransferase
MYY1800	118	138	0.349301	0.0530052	FALSE	regulatory protein RecX
MYY1801	2878	2619	-0.0126308	0.745489	FALSE	hypothetical protein
MYY1802	34	58	0.893938	0.00348811	FALSE	transcriptional regulator
MYY1803	43	45	0.189008	0.538755	FALSE	transcriptional regulator
MYY1804	68	59	-0.0814	0.750735	FALSE	SAM-dependent methyltransferase
MYY1807	18921	16710	-0.0558568	0.00025477	True	molecular chaperone GroEL
MYY1808	1807	1663	0.00361143	0.941216	FALSE	co-chaperone GroES
MYY1809	46	48	0.18482	0.534441	FALSE	single-stranded DNA-binding protein
MYY1810	2180	1975	-0.0190557	0.670321	FALSE	L-allo-threonine dehydrogenase
MYY1811	1250	1236	0.10717	0.0638926	FALSE	tRNA-binding protein
MYY1812	294	287	0.0886544	0.458737	FALSE	thiol reductase thioredoxin
MYY1813	219	233	0.212819	0.116771	FALSE	hypothetical protein
MYY1814	124	125	0.135008	0.460103	FALSE	hypothetical protein
MYY1816	3602	2987	-0.146681	3.782e-05	True	hypothetical protein
MYY1817	2329	1884	-0.182492	4.19889e-05	True	DNA-binding protein
MYY1818	131	125	0.0557811	0.757004	FALSE	acid phosphatase
MYY1819	90	84	0.0238841	0.913038	FALSE	hypothetical protein
MYY1820	13	17	0.510443	0.334514	FALSE	ABC transporter ATP-binding protein
MYY1822	9	12	0.538457	0.394675	FALSE	MarR family transcriptional regulator
MYY1823	7916	7595	0.0636981	0.005922	FALSE	transcriptional regulator
MYY1824	13806	13229	0.0618284	0.00041833	True	pneumolysin
MYY1826	2619	2590	0.107356	0.00720771	FALSE	hypothetical protein
MYY1827	1971	1996	0.141604	0.00198223	FALSE	membrane protein
MYY1828	1	0	NA	NA	FALSE	hypothetical protein
MYY1829	29	28	0.0727937	0.848884	FALSE	transposase
MYY1830	102	105	0.16524	0.40978	FALSE	glycerophosphoryl diester phosphodiesterase
MYY1831	190	189	0.115807	0.434378	FALSE	iron ABC transporter substrate-binding protein
MYY1832	208	157	-0.282399	0.0626697	FALSE	spermidine/putrescine ABC transporter ATP-binding protein
MYY1833	324	316	0.0873505	0.443556	FALSE	iron ABC transporter permease
MYY1834	104	92	-0.053458	0.795437	FALSE	magnesium transporter MgtC
MYY1835	125	99	-0.213008	0.270613	FALSE	hydrolase
MYY1836	1074	1074	0.12342	0.0473114	FALSE	ABC transporter substrate-binding protein
MYY1838	416	387	0.0191698	0.850644	FALSE	transposase
MYY1839	48	58	0.396438	0.157932	FALSE	hypothetical protein
MYY1840	60	51	-0.111045	0.685486	FALSE	hypothetical protein
MYY1841	1	0	NA	NA	FALSE	hypothetical protein
MYY1842	98	100	0.152566	0.456665	FALSE	hypothetical protein
MYY1844	23	18	-0.230217	0.610605	FALSE	hypothetical protein
MYY1845	13	7	-0.769665	0.243752	FALSE	transcriptional regulator
MYY1846	9327	8402	-0.0272606	0.208185	FALSE	autolysin
MYY1847	6870	6812	0.111188	6.425e-06	True	MATE family efflux transporter
MYY1848	10068	9292	0.00770371	0.710046	FALSE	DNA recombination/repair protein RecA
MYY1849	2041	1821	-0.0411255	0.375848	FALSE	damage-inducible protein A
MYY1850	4821	4611	0.059167	0.0462737	FALSE	LytR family transcriptional regulator
MYY1851	943	881	0.025304	0.707936	FALSE	GNAT family acetyltransferase
MYY1852	721	679	0.0368321	0.63282	FALSE	tRNA (adenosine(37)-N6)-threonylcarbamoyltransferase complex ATPase subunit type 1 TsaE
MYY1853	103	104	0.137359	0.493198	FALSE	hypothetical protein
MYY1854	790	676	-0.10141	0.178841	FALSE	XRE family transcriptional regulator
MYY1855	595	490	-0.156688	0.0741922	FALSE	hypothetical protein
MYY1856	0	2	NA	NA	FALSE	hypothetical protein
MYY1857	1	1	0.12342	0.951742	FALSE	hypothetical protein
MYY1858	1	0	NA	NA	FALSE	cell division protein FtsK
MYY1859	5	1	-2.19851	0.10695	FALSE	replication initiation protein
MYY1861	4	4	0.12342	0.90366	FALSE	antirestriction protein ArdA
MYY1863	32	20	-0.554652	0.171322	FALSE	ATP/GTP-binding protein
MYY1864	4	5	0.445348	0.644215	FALSE	membrane protein
MYY1865	2	1	-0.87658	0.609238	FALSE	peptidase P60
MYY1866	1	2	1.12342	0.512402	FALSE	conjugal transfer protein
MYY1867	376	344	-0.00490433	0.963623	FALSE	tetracycline resistance ribosomal protection protein Tet(M)
MYY1868	7	1	-2.68394	0.0322983	FALSE	hypothetical protein
MYY1869	9	18	1.12342	0.0493788	FALSE	hypothetical protein
MYY1870	12	10	-0.139615	0.820745	FALSE	hypothetical protein
MYY1871	13	13	0.12342	0.827269	FALSE	hypothetical protein
MYY1872	146	182	0.44139	0.00572034	FALSE	ABC-F type ribosomal protection protein Msr(D)
MYY1873	120	159	0.529412	0.00228027	FALSE	macrolide efflux MFS transporter Mef(A)
MYY1874	4	2	-0.87658	0.469746	FALSE	hypothetical protein
MYY1875	10	7	-0.391153	0.579036	FALSE	transcriptional regulator
MYY1876	5	3	-0.613546	0.553798	FALSE	DNA-binding protein
MYY1877	2	3	0.708382	0.586686	FALSE	excisionase
MYY1878	256	245	0.0600577	0.641176	FALSE	transposase
MYY1880	662	593	-0.0353793	0.664093	FALSE	hypothetical protein
MYY1881	269	235	-0.0715256	0.578115	FALSE	peptide ABC transporter ATP-binding protein
MYY1882	124	102	-0.158351	0.410249	FALSE	hypothetical protein
MYY1883	1516	1312	-0.0850823	0.117127	FALSE	nucleoside-diphosphate kinase
MYY1884	32290	31000	0.0646005	1.61803e-08	True	DNA-directed RNA polymerase subunit beta'
MYY1885	23884	22519	0.0385181	0.00395676	FALSE	DNA-directed RNA polymerase subunit beta
MYY1886	4295	4324	0.133128	1.81222e-05	True	hypothetical protein
MYY1887	2401	2354	0.0948987	0.0232474	FALSE	DNA-entry nuclease
MYY1888	36	24	-0.461543	0.219816	FALSE	DNA-directed RNA polymerase subunit beta
MYY1889	6431	6271	0.0870722	0.000663684	True	UDP-N-acetylglucosamine 1-carboxyvinyltransferase
MYY1890	3158	2929	0.0148168	0.688586	FALSE	peptidase S16
MYY1891	566	491	-0.0816593	0.357884	FALSE	phosphopantetheine adenylyltransferase
MYY1892	860	809	0.0352228	0.617882	FALSE	rRNA methyltransferase
MYY1893	6409	5759	-0.0308612	0.237966	FALSE	asparagine synthetase A
MYY1894	16422	14675	-0.0388496	0.0174804	FALSE	membrane protein
MYY1895	1595	1553	0.0849212	0.0984943	FALSE	RNA methyltransferase
MYY1896	59	50	-0.115367	0.67674	FALSE	acylphosphatase
MYY1897	4075	4069	0.121294	0.000146712	True	membrane protein insertase YidC
MYY1898	5425	4504	-0.144997	5.71071e-07	True	pyruvate formate lyase-activating protein
MYY1899	2191	2095	0.0587805	0.182086	FALSE	diaminopimelate decarboxylase
MYY1900	4457	4453	0.122124	6.37682e-05	True	pur operon repressor
MYY1901	2511	2226	-0.0503887	0.229512	FALSE	3'-5' exoribonuclease YhaM
MYY1902	3942	3412	-0.0848904	0.0116826	FALSE	DNA recombination protein RmuC
MYY1903	1652	1452	-0.0627525	0.22585	FALSE	thiamine pyrophosphokinase
MYY1904	1262	1104	-0.069552	0.241264	FALSE	ribulose-phosphate 3-epimerase
MYY1905	1543	1365	-0.0534173	0.318296	FALSE	ribosome small subunit-dependent GTPase A
MYY1906	1631	1484	-0.0128459	0.80376	FALSE	ribosomal RNA small subunit methyltransferase A
MYY1909	605	522	-0.0894656	0.298332	FALSE	ABC transporter ATP-binding protein
MYY1910	1381	1128	-0.168526	0.00350313	FALSE	hypothetical protein
MYY1911	1733	1528	-0.0582073	0.249517	FALSE	transcriptional regulator
MYY1912	1058	896	-0.116349	0.0750195	FALSE	ribonuclease M5
MYY1913	1422	1364	0.063342	0.246355	FALSE	TatD family hydrolase
MYY1914	204	227	0.277543	0.0458839	FALSE	cell wall surface anchor protein
MYY1915	907	893	0.100977	0.137406	FALSE	50S ribosomal protein L34
MYY1916	7371	6727	-0.00847733	0.727077	FALSE	aminotransferase AlaT
MYY1917	2100	1498	-0.363932	5.62101e-14	True	universal stress protein UspA
MYY1918	1808	1673	0.0114625	0.814647	FALSE	alanine aminotransferase
MYY1919	616	500	-0.177582	0.0402209	FALSE	L-asparaginase
MYY1920	83	76	-0.00369215	0.987127	FALSE	hypothetical protein
MYY1921	4864	4097	-0.124156	4.72056e-05	True	catabolite control protein A
MYY1922	370	10	-5.08603	2.86089e-84	True	DNA-binding response regulator
MYY1923	456	237	-0.820727	2.94146e-13	True	two-component sensor histidine kinase
MYY1924	210	62	-1.63663	1.01114e-17	True	multidrug ABC transporter permease
MYY1925	130	2	-5.89895	3.44892e-31	True	multidrug ABC transporter ATP-binding protein
MYY1926	3	0	NA	NA	FALSE	hypothetical protein
MYY1927	2	1	-0.87658	0.609238	FALSE	hypothetical protein
MYY1928	21	11	-0.809466	0.121759	FALSE	IS1380 family transposase
MYY1930	3461	3340	0.0720789	0.0392611	FALSE	transcription termination/antitermination protein NusG
MYY1931	159	173	0.245165	0.121568	FALSE	preprotein translocase subunit SecE
MYY1932	4184	3831	-0.00374205	0.907542	FALSE	penicillin-binding protein 2A
MYY1933	645	643	0.118939	0.138839	FALSE	RNA pseudouridine synthase
MYY1934	164984	144098	-0.071856	1.41901e-44	True	type I glyceraldehyde-3-phosphate dehydrogenase
MYY1935	1021	1013	0.112071	0.0796614	FALSE	ABC transporter permease
MYY1936	255	219	-0.0961466	0.468596	FALSE	transposase
MYY1937	785	861	0.25674	0.000306273	True	nicotinate-nucleotide diphosphorylase (carboxylating)
MYY1938	189	225	0.374959	0.0082822	FALSE	C4-dicarboxylate ABC transporter
MYY1940	911	920	0.137603	0.0411806	FALSE	GntR family transcriptional regulator
MYY1941	1315	874	-0.465938	7.35338e-14	True	6-phospho-beta-glucosidase
MYY1942	1311	932	-0.368846	1.8126e-09	True	PTS cellobiose transporter subunit IIC
MYY1943	108	105	0.0827778	0.675311	FALSE	PTS sugar transporter subunit IIB
MYY1944	421	284	-0.44451	5.05137e-05	True	PTS cellobiose transporter subunit IIA
MYY1945	1608	1258	-0.230716	1.98085e-05	True	bifunctional acetaldehyde-CoA/alcohol dehydrogenase
MYY1947	1154	1020	-0.0546543	0.377334	FALSE	membrane protein
MYY1948	1226	1164	0.0485519	0.410544	FALSE	phosphatase
MYY1949	954	951	0.118876	0.0719949	FALSE	preprotein translocase subunit YajC
MYY1950	11904	11490	0.0723521	0.000122889	True	transketolase
MYY1951	19	21	0.26781	0.557257	FALSE	L-ascorbate-6-phosphate lactonase
MYY1952	36	19	-0.798578	0.0452218	FALSE	L-ascorbate-6-phosphate lactonase
MYY1953	26	25	0.0668362	0.868565	FALSE	L-ribulose-5-phosphate 4-epimerase
MYY1954	10	20	1.12342	0.0383013	FALSE	L-xylulose 5-phosphate 3-epimerase
MYY1955	13	13	0.12342	0.827269	FALSE	3-keto-L-gulonate-6-phosphate decarboxylase
MYY1956	3	0	NA	NA	FALSE	PTS ascorbate transporter subunit IIA
MYY1957	6	5	-0.139615	0.872707	FALSE	PTS ascorbate transporter subunit IIB
MYY1958	35	21	-0.613546	0.117233	FALSE	PTS ascorbate transporter subunit IIC
MYY1959	238	239	0.129469	0.326863	FALSE	hypothetical protein
MYY1960	3887	3698	0.0515079	0.119795	FALSE	DNA-binding protein
MYY1961	1686	1545	-0.00257793	0.959493	FALSE	protein translocase component YidC
MYY1962	538	516	0.0631847	0.476955	FALSE	ribonuclease P protein component
MYY1963	6323	5714	-0.0226884	0.388166	FALSE	acetate kinase
MYY1964	897	887	0.107246	0.116247	FALSE	DNA methyltransferase
MYY1965	41	43	0.192133	0.541541	FALSE	methyltransferase
MYY1966	12	15	0.445348	0.423778	FALSE	hypothetical protein
MYY1967	7	2	-1.68394	0.110215	FALSE	competence protein ComGF
MYY1968	0	1	NA	NA	FALSE	hypothetical protein
MYY1969	12	9	-0.291618	0.644815	FALSE	competence protein CglD
MYY1970	7	5	-0.362007	0.665915	FALSE	competence protein ComGC
MYY1971	33	39	0.364428	0.284472	FALSE	competence protein CglB
MYY1972	43	30	-0.395954	0.244587	FALSE	competence protein CglA
MYY1973	1815	1702	0.0306813	0.528162	FALSE	superoxide dismutase
MYY1974	6033	5014	-0.143494	1.78467e-07	True	alcohol dehydrogenase
MYY1975	2469	2028	-0.160449	0.000197352	True	N-acetylglucosamine-6-phosphate deacetylase
MYY1976	6666	6247	0.029762	0.24082	FALSE	acyltransferase
MYY1977	5588	5564	0.11721	1.75765e-05	True	tRNA guanosine(34) transglycosylase Tgt
MYY1978	776	755	0.0838398	0.255345	FALSE	hypothetical protein
MYY1979	2697	2614	0.0783234	0.0477687	FALSE	pyroglutamyl-peptidase I
MYY1980	722	763	0.203104	0.0066591	FALSE	hypothetical protein
MYY1981	1417	1441	0.14765	0.00619713	FALSE	transcriptional regulator
MYY1982	39600	40241	0.146585	4.70538e-47	True	peptidoglycan-binding protein LysM
MYY1983	480	450	0.0303104	0.748644	FALSE	haloacid dehalogenase
MYY1984	945	943	0.120363	0.0697525	FALSE	MATE family efflux transporter
MYY1985	3828	3731	0.0863913	0.00918744	FALSE	threonine synthase
MYY1986	1907	1948	0.154109	0.000906387	True	glutamyl-tRNA synthetase
MYY1987	955	944	0.106706	0.106874	FALSE	cytidine deaminase
MYY1988	3921	3822	0.0865259	0.00827491	FALSE	glutamate--tRNA ligase
MYY1989	13004	12531	0.0699659	0.000104395	True	glucose-6-phosphate isomerase
MYY1991	124	84	-0.438459	0.029853	FALSE	gamma-glutamyl hydrolase
MYY1992	5014	4604	0.000345609	0.990624	FALSE	multidrug ABC transporter permease
MYY1994	3400	3107	-0.00659273	0.85374	FALSE	multidrug ABC transporter ATP-binding protein
MYY1995	3483	3322	0.0551414	0.114704	FALSE	DNA mismatch repair protein MutS
MYY1996	724	638	-0.0590135	0.450586	FALSE	arginine repressor
MYY1997	5351	5396	0.135502	1.10119e-06	True	arginine--tRNA ligase
MYY2000	1238	1299	0.19281	0.000759457	True	cupin
MYY2001	2935	2783	0.0467002	0.220767	FALSE	DNA-binding response regulator
MYY2002	4148	4154	0.125505	7.29882e-05	True	two-component sensor histidine kinase
MYY2003	281	246	-0.068492	0.586037	FALSE	phosphate-binding protein
MYY2004	137	117	-0.104248	0.565168	FALSE	phosphate ABC transporter permease subunit PstC
MYY2005	100	104	0.180003	0.372738	FALSE	phosphate ABC transporter, permease protein PstA
MYY2006	120	135	0.293345	0.104628	FALSE	phosphate ABC transporter ATP-binding protein
MYY2007	132	138	0.18755	0.285329	FALSE	phosphate-specific transport system accessory protein PhoU
MYY2009	25	27	0.234451	0.557884	FALSE	transcriptional regulator
MYY2010	5183	4939	0.0538513	0.0602404	FALSE	glycerol-3-phosphate dehydrogenase (NAD(P)(+))
MYY2011	5928	5474	0.00846976	0.753824	FALSE	UTP--glucose-1-phosphate uridylyltransferase
MYY2012	1506	1226	-0.173343	0.00172688	FALSE	rhomboid family intramembrane serine protease
MYY2013	1050	875	-0.139615	0.0340323	FALSE	5-formyltetrahydrofolate cyclo-ligase
MYY2014	3281	2717	-0.148701	6.74242e-05	True	acetyldiaminopimelate deacetylase
MYY2015	7166	5849	-0.169558	2.18219e-11	True	2,3,4,5-tetrahydropyridine-2,6-dicarboxylate N-acetyltransferase
MYY2016	435	396	-0.0120952	0.903824	FALSE	membrane protein
MYY2017	9979	9539	0.0583626	0.00467015	FALSE	transglycosylase
MYY2018	10552	10227	0.0782863	9.01028e-05	True	tyrosine--tRNA ligase
MYY2019	3913	3523	-0.0280509	0.401821	FALSE	ATPase P
MYY2020	805	686	-0.10736	0.151234	FALSE	hypothetical protein
MYY2021	188	198	0.198188	0.177052	FALSE	rRNA (guanine-N1)-methyltransferase
MYY2022	687	566	-0.156088	0.0559575	FALSE	membrane protein
MYY2023	53990	51271	0.0488706	3.39724e-08	True	maltodextrin phosphorylase
MYY2024	32590	30942	0.0485569	2.10362e-05	True	4-alpha-glucanotransferase
MYY2025	2824	2540	-0.0294918	0.454122	FALSE	sugar ABC transporter substrate-binding protein
MYY2026	639	674	0.200352	0.0118392	FALSE	sugar ABC transporter permease
MYY2027	454	498	0.256873	0.00601933	FALSE	maltodextrin ABC transporter permease
MYY2028	641	731	0.312967	5.93548e-05	True	maltodextrose utilization protein MalA
MYY2029	1555	1559	0.127126	0.0138924	FALSE	transcriptional regulator
MYY2030	518	562	0.241038	0.00604098	FALSE	hypothetical protein
MYY2031	2290	2189	0.0583441	0.175752	FALSE	membrane protein
MYY2032	6200	5693	0.000340656	0.989722	FALSE	aspartate--tRNA ligase
MYY2033	20	11	-0.739077	0.162793	FALSE	hypothetical protein
MYY2034	277	277	0.12342	0.313808	FALSE	hypothetical protein
MYY2035	691	436	-0.540938	5.1441e-10	True	CAAX protease family protein
MYY2036	824	525	-0.526907	3.43631e-11	True	membrane protein
MYY2038	25	9	-1.35051	0.0103235	FALSE	transcriptional regulator
MYY2039	265	162	-0.586579	3.46839e-05	True	hypothetical protein
MYY2040	1	0	NA	NA	FALSE	hypothetical protein
MYY2041	2562	2465	0.0677369	0.0958322	FALSE	histidine--tRNA ligase
MYY2042	49	57	0.3416	0.223332	FALSE	hypothetical protein
MYY2043	355	399	0.291989	0.00547407	FALSE	MutR family transcriptional regulator
MYY2045	298	266	-0.0404663	0.739168	FALSE	hypothetical protein
MYY2047	6413	5969	0.0199096	0.442316	FALSE	dihydroxy-acid dehydratase
MYY2048	329	293	-0.0437671	0.705306	FALSE	transketolase
MYY2049	219	216	0.10352	0.454081	FALSE	carbohydrate degradation protein
MYY2050	381	332	-0.075188	0.486854	FALSE	PTS ascorbate transporter subunit IIC
MYY2051	25	18	-0.350511	0.428584	FALSE	PTS lactose transporter subunit IIB
MYY2052	442	389	-0.0608564	0.543402	FALSE	transcription antiterminator BglG
MYY2053	696	579	-0.142104	0.0791332	FALSE	membrane protein
MYY2054	713	775	0.243714	0.00112018	FALSE	50S ribosomal protein L32
MYY2055	122	141	0.332234	0.0620772	FALSE	50S ribosomal protein L33
MYY2056	5829	5248	-0.0280609	0.30595	FALSE	choline-binding protein A
MYY2059	5	5	0.12342	0.892355	FALSE	transposase
MYY2060	2	5	1.44535	0.207553	FALSE	hypothetical protein
MYY2061	116	86	-0.308296	0.130828	FALSE	N-acetyl-beta-D-glucosaminidase
MYY2062	49	24	-0.906328	0.00925363	FALSE	ROK family transcriptional regulator
MYY2063	220	144	-0.488015	0.00140998	FALSE	alpha-mannosidase
MYY2064	76	66	-0.0801136	0.740944	FALSE	glycosyl hydrolase
MYY2065	126	127	0.134825	0.457132	FALSE	alpha-1,2-mannosidase
MYY2066	380	328	-0.0888838	0.412814	FALSE	alpha-L-fucosidase
MYY2067	840	338	-1.18995	2.36247e-41	True	arginine deiminase
MYY2068	767	304	-1.21174	5.78024e-39	True	ornithine carbamoyltransferase
MYY2069	205	146	-0.366236	0.0181706	FALSE	carbamate kinase
MYY2070	312	221	-0.37408	0.00295403	FALSE	arginine:ornithine antiporter
MYY2071	325	237	-0.332133	0.00666287	FALSE	hypothetical protein
MYY2073	42	38	-0.0209701	0.948179	FALSE	hypothetical protein
MYY2074	58	36	-0.564636	0.0612626	FALSE	hypothetical protein
MYY2076	6438	5860	-0.0122921	0.636487	FALSE	protease
MYY2077	54	64	0.368532	0.165877	FALSE	lactaldehyde reductase
MYY2078	171	173	0.140195	0.367274	FALSE	L-fucose isomerase
MYY2080	82	60	-0.327242	0.178976	FALSE	hypothetical protein
MYY2081	98	47	-0.936701	0.000154369	True	PTS mannose transporter subunit IID
MYY2082	68	34	-0.87658	0.00287712	FALSE	PTS sugar transporter
MYY2083	23	6	-1.81518	0.00228312	FALSE	PTS sugar transporter
MYY2084	19	8	-1.12451	0.0528527	FALSE	PTS mannose transporter subunit IIA
MYY2086	37	22	-0.626602	0.100759	FALSE	fuculose phosphate aldolase
MYY2087	63	35	-0.724577	0.0149037	FALSE	L-fuculose kinase
MYY2088	1511	1188	-0.223549	6.00018e-05	True	DeoR family transcriptional regulator
MYY2089	2134	2089	0.0926721	0.0367619	FALSE	zinc-binding lipoprotein AdcA
MYY2090	775	756	0.0876097	0.234589	FALSE	zinc ABC transporter permease
MYY2091	509	429	-0.123268	0.191321	FALSE	zinc ABC transporter ATP-binding protein
MYY2092	212	198	0.0248559	0.861504	FALSE	transcriptional regulator
MYY2093	10505	9792	0.0220191	0.276492	FALSE	D-alanyl-lipoteichoic acid biosynthesis protein DltD
MYY2094	190	193	0.146021	0.321757	FALSE	D-alanine--poly(phosphoribitol) ligase subunit 2
MYY2095	9310	8303	-0.0417287	0.0548637	FALSE	D-alanyl-lipoteichoic acid biosynthesis protein DltB
MYY2096	11092	10390	0.0290959	0.139007	FALSE	D-alanine--poly(phosphoribitol) ligase
MYY2097	93	71	-0.265992	0.239694	FALSE	D-alanyl-lipoteichoic acid biosynthesis protein DltX
MYY2098	261	291	0.280389	0.0224592	FALSE	MFS transporter
MYY2099	12	18	0.708382	0.182975	FALSE	maturase
MYY2100	4	1	-1.87658	0.193142	FALSE	maturase
MYY2101	451	338	-0.292684	0.00456926	FALSE	hypothetical protein
MYY2102	208	158	-0.273239	0.0712301	FALSE	hypothetical protein
MYY2103	583	440	-0.282573	0.00181814	FALSE	glycerol uptake facilitator protein
MYY2104	1982	1288	-0.498405	1.51249e-22	True	alpha-glycerophosphate oxidase
MYY2105	1656	1090	-0.479955	6.27942e-18	True	glycerol kinase
MYY2106	1198	962	-0.193099	0.00191788	FALSE	hypothetical protein
MYY2107	2610	2653	0.146995	0.0002171	True	molecular chaperone Hsp33
MYY2108	4573	4547	0.115194	0.000135789	True	tRNA dihydrouridine synthase DusB
MYY2109	792	835	0.199696	0.00522869	FALSE	PspC family transcriptional regulator
MYY2111	3	1	-1.46154	0.345582	FALSE	ISL3 family transposase
MYY2112	8772	8594	0.0938437	1.78057e-05	True	choline binding protein CbpA, PspC
MYY2113	1605	1658	0.17029	0.000743461	True	isoprenylcysteine carboxyl methyltransferase
MYY2114	2817	2747	0.0871171	0.0242239	FALSE	two-component sensor histidine kinase
MYY2115	1424	1405	0.104041	0.0549941	FALSE	DNA-binding response regulator
MYY2118	8915	8420	0.0410052	0.0610892	FALSE	chaperone protein ClpB
MYY2119	787	697	-0.0517852	0.489502	FALSE	CtsR family transcriptional regulator
MYY2120	4651	2814	-0.601499	1.87144e-70	True	ABC transporter ATP-binding protein
MYY2121	4620	2726	-0.637688	1.73864e-77	True	ABC transporter substrate-binding protein
MYY2122	2235	1308	-0.649493	1.29177e-39	True	nitrate ABC transporter permease
MYY2123	919	575	-0.553083	2.62076e-13	True	hypothetical protein
MYY2124	108	123	0.311047	0.101534	FALSE	choline-binding protein D
MYY2125	107	104	0.0823925	0.678172	FALSE	hypothetical protein
MYY2126	4800	4333	-0.0242484	0.421825	FALSE	replicative DNA helicase
MYY2127	977	908	0.0177535	0.789323	FALSE	50S ribosomal protein L9
MYY2128	7557	7193	0.0521998	0.0278709	FALSE	DHH family phosphoesterase
MYY2129	8690	7281	-0.1318	8.0386e-09	True	ribosomal subunit interface protein
MYY2131	20	13	-0.498069	0.326734	FALSE	helicase
MYY2132	818	777	0.0492335	0.495431	FALSE	YigZ family protein
MYY2133	620	562	-0.0182783	0.827609	FALSE	cysteine synthase A
MYY2135	22	12	-0.751049	0.137677	FALSE	transposase
MYY2136	47	45	0.060684	0.840076	FALSE	transposase
MYY2137	13057	13370	0.157596	6.00168e-19	True	elongation factor Ts
MYY2138	17980	18420	0.1583	9.96024e-26	True	30S ribosomal protein S2
MYY2139	55775	52781	0.0438198	4.99305e-07	True	amidase
MYY2140	521	563	0.235271	0.00725448	FALSE	rod shape-determining protein MreD
MYY2141	1091	1192	0.251153	3.19341e-05	True	cell shape-determining protein MreC
MYY2142	1082	1080	0.120751	0.0515444	FALSE	ABC transporter permease
MYY2143	1337	1333	0.119097	0.032842	FALSE	energy-coupling factor transporter ATPase
MYY2144	1298	1306	0.132284	0.0192419	FALSE	energy-coupling factor transporter ATPase
MYY2145	718	709	0.105222	0.168123	FALSE	CDP-diacylglycerol--glycerol-3-phosphate 3-phosphatidyltransferase
MYY2146	1185	1125	0.0484577	0.419393	FALSE	DNA-binding protein
MYY2147	1859	1872	0.133473	0.00469499	FALSE	peptidase M16
MYY2148	1740	1800	0.172329	0.000377453	True	peptidase M16
MYY2149	239	311	0.503324	4.59629e-05	True	hypothetical protein
MYY2150	886	945	0.216427	0.00132517	FALSE	DNA recombination protein RecF
MYY2151	7440	6851	0.00443174	0.854232	FALSE	IMP dehydrogenase
MYY2152	1566	1467	0.0292044	0.577124	FALSE	tryptophan--tRNA ligase
MYY2153	3743	3666	0.0934315	0.00528358	FALSE	ABC-F family ATPase
MYY2154	753	754	0.125334	0.0915797	FALSE	copper ABC transporter permease
MYY2156	64	71	0.273167	0.271436	FALSE	TetR family transcriptional regulator
MYY2157	137	137	0.12342	0.478717	FALSE	DNA-binding response regulator
MYY2159	5	16	1.80149	0.00824457	FALSE	Competence-stimulating peptide type 1
MYY2161	152	146	0.0653168	0.695856	FALSE	23S rRNA (pseudouridine(1915)-N(3))-methyltransferase RlmH
MYY2162	63367	58847	0.0166569	0.0425454	FALSE	serine protease HtrA
MYY2163	31424	28938	0.00451815	0.699761	FALSE	chromosome partitioning protein ParB
MYYRS00490	38	21	-0.73219	0.0563592	FALSE	hypothetical protein
MYYRS01125	1	9	3.29334	0.00515646	FALSE	transposase
MYYRS02160	3	2	-0.461543	0.723183	FALSE	hypothetical protein
MYYRS02600	655	621	0.0465181	0.564558	FALSE	glycosyl transferase 8 family protein
MYYRS03035	712	413	-0.662316	3.93559e-14	True	ATP-binding protein
MYYRS03040	376	248	-0.476973	4.36663e-05	True	hypothetical protein
MYYRS03455	6	5	-0.139615	0.872707	FALSE	chlorohydrolase
MYYRS03465	39	22	-0.702551	0.0622532	FALSE	hypothetical protein
MYYRS03590	502	473	0.0375726	0.684219	FALSE	radical SAM protein
MYYRS07005	480	456	0.0494192	0.60016	FALSE	hypothetical protein
MYYRS08500	69	41	-0.627553	0.024817	FALSE	transposase
MYYRS09495	1	1	0.12342	0.951742	FALSE	hypothetical protein
MYYRS09850	238	206	-0.0848975	0.535605	FALSE	phosphopantetheine adenylyltransferase
MYYRS10790	12	6	-0.87658	0.210539	FALSE	hypothetical protein
MYYRS10855	5	4	-0.198508	0.83691	FALSE	transposase
MYYRS10940	62	58	0.0272045	0.917724	FALSE	hypothetical protein
MYYRS11070	4	6	0.708382	0.441995	FALSE	hypothetical protein
MYY02165	26	29	0.280961	0.470334	FALSE	hypothetical protein
MYY02170	24	33	0.582851	0.129475	FALSE	hypothetical protein
MYY02175	15	15	0.12342	0.814682	FALSE	hypothetical protein
MYY02180	53	69	0.504024	0.0546113	FALSE	hypothetical protein
MYY02185	5	7	0.608847	0.467739	FALSE	hypothetical protein
MYY02195	329	253	-0.25553	0.0333091	FALSE	hypothetical protein
MYY02230	32	26	-0.176141	0.642738	FALSE	transposase
MYY02240	0	1	NA	NA	FALSE	hypothetical protein
MYY02245	1	0	NA	NA	FALSE	hypothetical protein
MYY02265	61	68	0.280145	0.270271	FALSE	transposase
MYY02270	5	0	-3.19851	0.0485916	FALSE	hypothetical protein
MYY02275	17	8	-0.964043	0.106457	FALSE	hypothetical protein
MYY02280	93	126	0.561541	0.00417158	FALSE	hypothetical protein
MYY02290	814	767	0.0376176	0.604082	FALSE	DNA-binding protein
MYY02305	13	18	0.592905	0.255496	FALSE	hypothetical protein
MYY02310	314	328	0.186351	0.101627	FALSE	chlorohydrolase
MYY02315	32	54	0.878307	0.00548988	FALSE	hypothetical protein
MYY02320	20	36	0.971417	0.0136079	FALSE	hypothetical protein
MYY02325	16	13	-0.176141	0.742906	FALSE	peptidase C39
MYY02330	14	7	-0.87658	0.176245	FALSE	hypothetical protein
MYY02335	13	5	-1.25509	0.0805534	FALSE	hypothetical protein
MYY02340	78	80	0.159946	0.485755	FALSE	hypothetical protein
MYY02345	44	36	-0.166087	0.6074	FALSE	hypothetical protein
MYY02350	17	33	1.08035	0.00993184	FALSE	hypothetical protein
MYY02355	18	11	-0.587074	0.280203	FALSE	hypothetical protein
MYY02365	8	4	-0.87658	0.306628	FALSE	hypothetical protein
[truncated: 169 more rows]
